# Supplementary material for: Harnessing spin and orbital angular momentum light for optimal algae growth
Source: Sci Rep. 2024 Apr 12;14:8564. doi: 10.1038/s41598-024-56203-1 (PMC11014974; doi:10.1038/s41598-024-56203-1)
Supplement: Supplementary file 1 — Supplementary Information 1. [file 41598_2024_56203_MOESM1_ESM.xlsx]

## Sheet: Transmittance experiment
Algal liquid thickness:10mm	algal cell density(cells/mL)	1700000	3000000	8000000	17000000	52000000		Normalization:
	Transmittance（%）
	LCP	0.637915	0.607583	0.38673	0.150047	0.0193518
	RCP	0.649289	0.621341	0.404155	0.159886	0.0199241		Algal liquid thickness:10mm	algal cell density(cells/mL)	1700000	3000000	8000000	17000000	52000000
	m=+32 vortex light	0.647116	0.618768	0.392962	0.153314	0.020374			Transmittance（%）
	m=-32 vortex light	0.655172	0.629557	0.407882	0.16261	0.0209852			LCP	1	1	1	1	1
									RCP	1.01785	1.02262	1.04514	1.06591	1.02702
Algal liquid thickness:20mm	algal cell density(cells/mL)	1700000	3000000	8000000	17000000	52000000			m=+32 vortex light	1.01445	1.01838	1.01619	1.02209	1.05021
	Transmittance（%）								m=-32 vortex light	1.02708	1.03614	1.05478	1.08406	1.08171
	LCP	0.416904	0.338403	0.132075	0.0253561	0.000972355			RCP-LCP，thickness:10mm	0.0178541	0.022615	0.045138	0.0659098
	RCP	0.42155	0.342803	0.136406	0.0268431	0.000986717			Right vortex-Left vortex，thickness:10mm	0.0126291	0.0177556	0.0385826	0.0619733
	m=+32 vortex light	0.42233	0.340257	0.134255	0.0268051	0.00102854
	m=-32 vortex light	0.426214	0.344086	0.138067	0.0281312	0.00104532		Algal liquid thickness:20mm	algal cell density(cells/mL)	1700000	3000000	8000000	17000000	52000000
									Transmittance（%）
Algal liquid thickness:30mm	algal cell density(cells/mL)	1700000	3000000	8000000	17000000	52000000			LCP	1	1	1	1	1
	Transmittance（%）								RCP	1.01115	1.01301	1.0326	1.05681	1.01514
	LCP	0.278253	0.209125	0.0527358	0.00628327	5.23311e-05			m=+32 vortex light	1.01302	1.00549	1.01631	1.05532	1.05817
	RCP	0.280718	0.212121	0.0537159	0.00637996	5.35917e-05			m=-32 vortex light	1.02234	1.0168	1.04517	1.10753	1.07543
	m=+32 vortex light	0.279612	0.211672	0.054689	0.00661117	5.65854e-05			RCP-LCP，thickness:20mm	0.011154	0.0130113	0.0325995	0.056815
	m=-32 vortex light	0.283168	0.215054	0.0557199	0.00668599	5.70866e-05			Right vortex-Left vortex，thickness:20mm	0.00931517	0.0113146	0.0288597	0.0522075
								Algal liquid thickness:30mm	algal cell density(cells/mL)	1700000	3000000	8000000	17000000	52000000
									Transmittance（%）
									LCP	1	1	1	1	1
									RCP	1.00869	1.01445	1.01928	1.01592	1.00736
									m=+32 vortex light	1.00471	1.0123	1.03774	1.05273	1.06363
									m=-32 vortex light	1.01749	1.02847	1.0573	1.06465	1.07306
									RCP-LCP，thickness:30mm	0.00868967	0.0144486	0.019277	0.0159175
									Right vortex-Left vortex，thickness:30mm	0.01278	0.0161748	0.0195613	0.0119148
									1700000_10mm	3000000_10mm	1700000_20mm	8000000_10mm	3000000_20mm	1700000_30mm	3000000_30mm	17000000_10mm	8000000_20mm	8000000_30mm	17000000_20mm	52000000_10mm	17000000_30mm	52000000_20mm	52000000_30mm
									algal cell density(cells/mL)：1700000 thickness：10mm	algal cell density(cells/mL)：3000000 thickness：10mm	algal cell density(cells/mL)：1700000 thickness：20mm	algal cell density(cells/mL)：8000000 thickness：10mm	algal cell density(cells/mL)：3000000 thickness：20mm	algal cell density(cells/mL)：1700000 thickness：30mm	algal cell density(cells/mL)：3000000 thickness：30mm	algal cell density(cells/mL)：17000000 thickness：10mm	algal cell density(cells/mL)：8000000 thickness：20mm	algal cell density(cells/mL)：8000000 thickness：30mm	algal cell density(cells/mL)：17000000 thickness：20mm	algal cell density(cells/mL)：52000000 thickness：10mm	algal cell density(cells/mL)：17000000 thickness：30mm	algal cell density(cells/mL)：52000000 thickness：20mm	algal cell density(cells/mL)：52000000 thickness：30mm
								Left vortex-LCP	0.0144479	0.0183811	0.0130249	0.0161931	0.00548809	0.00471308	0.0122985	0.0220903	0.016311	0.0377427	0.0553206	0.050207	0.0527334	0.0581721	0.0636347
								Right vortex-RCP	0.00922294	0.0135217	0.0111861	0.00963773	0.00379135	0.00880338	0.0140246	0.0181538	0.0125713	0.038027	0.0507131	0.0546971	0.0487306	0.0602911	0.0656942
									1700000	3000000	8000000	17000000
								RCP-LCP，thickness:10mm	0.0178541	0.022615	0.045138	0.0659098
								Right vortex-Left vortex，thickness:10mm	0.0126291	0.0177556	0.028531	0.0748533
								RCP-LCP，thickness:20mm	0.011154	0.0130113	0.0325995	0.056815
								Right vortex-Left vortex，thickness:20mm	0.00931517	0.0113146	0.0288597	0.0366308

## Sheet: Chlorella growth experiment
Date	2.25			2.27			3.01			3.03			3.05			3.07			3.09			3.11
algal cell density(cells/mL)
LED	2870000			4660000			5455000			6045000			6855000			7290000			8040000			8680000
LCP	2815000			3990000			4975000			6370000			7015000			7770000			9080000			9210000
RCP	2190000			3535000			5130000			6430000			7165000			7380000			9240000			9350000
m=+32 vortex light	2250000			3600000			5590000			6250000			7125000			7880000			8990000			9500000
m=-32 vortex light	2010000			4220000			5915000			6230000			7120000			7200000			9660000			9920000
Date	2.25			2.27			3.01			3.03			3.05			3.07			3.09			3.11
chlorophyll concentration(mg/L)	chla	chlb	chl	chla	chlb	chl	chla	chlb	chl	chla	chlb	chl	chla	chlb	chl	chla	chlb	chl	Chla	Chlb	Chl(a+b)	Chla	Chlb	Chl(a+b)
LED	0.1594	0.0924	0.2518	0.246	0.1348	0.3808	0.3441	0.1256	0.4697	0.3542	0.1878	0.542	0.4227	0.1498	0.5725	0.4032	0.1832	0.5864	0.4328	0.212	0.6448	0.4955	0.1998	0.6953
LCP	0.1811	0.103	0.2841	0.3383	0.1514	0.4897	0.3599	0.162	0.5219	0.4191	0.2196	0.6387	0.4739	0.1892	0.6631	0.4818	0.2074	0.6892	0.5251	0.2286	0.7537	0.5684	0.2498	0.8182
RCP	0.1811	0.103	0.2841	0.2597	0.1272	0.3869	0.4523	0.1786	0.6309	0.3462	0.1696	0.5158	0.3736	0.1544	0.528	0.4368	0.1862	0.6248	0.462	0.1968	0.657	0.5251	0.2286	0.7537
m=+32 vortex light	0.1515	0.0742	0.2257	0.2517	0.109	0.3607	0.3953	0.165	0.5603	0.3895	0.1908	0.5803	0.4602	0.1968	0.657	0.4249	0.1938	0.6187	0.5172	0.2104	0.7276	0.5525	0.2134	0.7659
m=-32 vortex light	0.1868	0.0772	0.264	0.303	0.1484	0.4514	0.409	0.1574	0.5664	0.3816	0.1726	0.5542	0.458	0.1528	0.6108	0.4328	0.212	0.6448	0.541	0.265	0.806	0.6174	0.2452	0.8626
Date	2.25	2.27	3.01	3.03	3.05	3.07	3.09	3.11	total growth rate		Date	2.25	2.27	3.01	3.03	3.05	3.07	3.09	3.11	total growth rate
algal cell density(cells/mL)											chlorophyll concentration(mg/L)
LED	2870000	4660000	5455000	6045000	6855000	7290000	8040000	8680000	3.02439		LED	0.2518	0.3808	0.4697	0.542	0.5725	0.5864	0.6448	0.6953	2.76132
LCP	2815000	3990000	4975000	6370000	7015000	7770000	9080000	9210000	3.27176		LCP	0.2841	0.4897	0.5219	0.6387	0.6631	0.6892	0.7537	0.8182	2.87997
RCP	2190000	3535000	5130000	6430000	7165000	7380000	9240000	9350000	4.26941		RCP	0.2841	0.3869	0.6309	0.5158	0.528	0.6248	0.657	0.7537	2.65294
m=+32 vortex light	2250000	3600000	5590000	6250000	7125000	7880000	8990000	9500000	4.22222		m=+32 vortex light	0.2257	0.3607	0.5603	0.5803	0.657	0.6187	0.7276	0.7659	3.39344
m=-32 vortex light	2010000	4220000	5915000	6230000	7120000	7200000	9660000	9920000	4.93532		m=-32 vortex light	0.264	0.4514	0.5664	0.5542	0.6108	0.6448	0.806	0.8626	3.26742
Period	2.25	2.25-2.27	2.27-3.01	3.01-3.03	3.03-3.05	3.05-3.07	3.07-3.09	3.09-3.11	average growth rate
Algal cell growth rate
LED	0	0.242352	0.0787586	0.0513494	0.0628734	0.0307626	0.0489628	0.0382962	0.0790507
LCP	0	0.174414	0.110317	0.123587	0.0482256	0.0511097	0.077902	0.00710783	0.0846663
RCP	0	0.239406	0.186196	0.112934	0.0541168	0.0147828	0.112384	0.00591723	0.103677
m=+32 vortex light	0	0.235002	0.220023	0.0558011	0.0655141	0.0503591	0.0658925	0.0275895	0.102883
m=-32 vortex light	0	0.37085	0.168828	0.0259424	0.0667657	0.00558665	0.146956	0.0132796	0.11403
Date	2.25			2.27			3.01			3.03			3.05			3.07			3.09			3.11
Light intensity(lux)
LED	2059			2088			2065			2061			2049			2055			2080			2182
LCP	2201			2100			2153			2129			2170			2170			2067			2143
RCP	2096			2012			2059			2030			2032			2059			2080			2164
m=+32 vortex light	2067			2053			2117			2080			2127			2114			2055			2158
m=-32 vortex light	2057			2055			2055			2084			2088			2071			2078			2119

## Sheet: Biomacromolecule content
Types of biological macromolecules	protein	polysaccharide	lipid
Peak area
LED	5.70315	1.59331	2.85459
LCP	11.4398	2.51809	0.9787
RCP	5.76697	2.11905	1.68586
m=+32 vortex light	13.4179	2.51763	1.07411
m=-32 vortex light	14.5188	2.66713	0.86842
Types of biological macromolecules	protein	polysaccharide	lipid
Content proportion
LED	0.561829	0.15696	0.281211
LCP	0.76589	0.168586	0.0655239
RCP	0.602491	0.221383	0.176126
m=+32 vortex light	0.788841	0.148012	0.0631471
m=-32 vortex light	0.804172	0.147728	0.0481002

## Sheet: Mid infrared spectral data
LED	wavelength(nm)	absorbance	LCP	wavelength(nm)	absorbance	RCP	wavelength(nm)	absorbance	m=+32 vortex light	wavelength(nm)	absorbance	m=-32 vortex light	wavelength(nm)	absorbance
	900.594	0.0876875		900.594	0.122808		900.594	0.0851198		900.594	0.120653		900.594	0.138113
	902.523	0.0875579		902.523	0.122943		902.523	0.0853312		902.523	0.120466		902.523	0.137504
	904.451	0.0874022		904.451	0.122548		904.451	0.0851938		904.451	0.120344		904.451	0.137151
	906.38	0.0872688		906.38	0.122094		906.38	0.0847607		906.38	0.119954		906.38	0.137148
	908.308	0.0871388		908.308	0.122231		908.308	0.0843246		908.308	0.119423		908.308	0.137042
	910.236	0.0870621		910.236	0.122408		910.236	0.0842429		910.236	0.119236		910.236	0.136708
	912.165	0.0869199		912.165	0.121962		912.165	0.0844173		912.165	0.119137		912.165	0.136238
	914.093	0.0868635		914.093	0.121868		914.093	0.0847931		914.093	0.119071		914.093	0.136304
	916.022	0.0867991		916.022	0.122258		916.022	0.0849582		916.022	0.118778		916.022	0.136542
	917.95	0.0868107		917.95	0.122249		917.95	0.0847118		917.95	0.118377		917.95	0.136354
	919.879	0.0868066		919.879	0.121717		919.879	0.0843519		919.879	0.118308		919.879	0.135976
	921.807	0.0867953		921.807	0.121737		921.807	0.0842556		921.807	0.118441		921.807	0.13596
	923.736	0.0866853		923.736	0.122204		923.736	0.0845081		923.736	0.118345		923.736	0.136186
	925.664	0.0866309		925.664	0.122122		925.664	0.0849473		925.664	0.117992		925.664	0.136163
	927.593	0.0865963		927.593	0.121746		927.593	0.0851103		927.593	0.117647		927.593	0.135766
	929.521	0.0866095		929.521	0.122068		929.521	0.0851365		929.521	0.117709		929.521	0.135704
	931.45	0.0866035		931.45	0.122382		931.45	0.084947		931.45	0.117848		931.45	0.136032
	933.378	0.0866407		933.378	0.122187		933.378	0.0847275		933.378	0.117777		933.378	0.136313
	935.307	0.086655		935.307	0.122096		935.307	0.084755		935.307	0.117501		935.307	0.136187
	937.235	0.0865743		937.235	0.122452		937.235	0.0850327		937.235	0.117371		937.235	0.135942
	939.163	0.0865098		939.163	0.122632		939.163	0.0854131		939.163	0.117495		939.163	0.136063
	941.092	0.0865841		941.092	0.122487		941.092	0.085649		941.092	0.117637		941.092	0.136515
	943.02	0.0866461		943.02	0.122632		943.02	0.0855183		943.02	0.117442		943.02	0.136518
	944.949	0.0867949		944.949	0.12321		944.949	0.0853711		944.949	0.117272		944.949	0.136402
	946.877	0.0869038		946.877	0.123375		946.877	0.0854121		946.877	0.117388		946.877	0.136612
	948.806	0.0870225		948.806	0.123297		948.806	0.0857586		948.806	0.117751		948.806	0.137086
	950.734	0.0871101		950.734	0.123666		950.734	0.0862768		950.734	0.117883		950.734	0.13733
	952.663	0.0871979		952.663	0.124277		952.663	0.0867419		952.663	0.117799		952.663	0.137327
	954.591	0.0873832		954.591	0.124379		954.591	0.0868711		954.591	0.117785		954.591	0.137469
	956.52	0.0876186		956.52	0.12441		956.52	0.0867156		956.52	0.118137		956.52	0.138008
	958.448	0.0876333		958.448	0.124911		958.448	0.0865949		958.448	0.118507		958.448	0.138467
	960.377	0.0877712		960.377	0.12547		960.377	0.0869202		960.377	0.118702		960.377	0.138703
	962.305	0.0880146		962.305	0.125519		962.305	0.0876017		962.305	0.118692		962.305	0.13887
	964.234	0.08829		964.234	0.125731		964.234	0.0883423		964.234	0.118892		964.234	0.139365
	966.162	0.0884175		966.162	0.126444		966.162	0.0887257		966.162	0.119317		966.162	0.139993
	968.091	0.0886614		968.091	0.126933		968.091	0.0887106		968.091	0.119716		968.091	0.140363
	970.019	0.0889628		970.019	0.126932		970.019	0.0885842		970.019	0.119871		970.019	0.140484
	971.947	0.0891906		971.947	0.127414		971.947	0.0888253		971.947	0.12012		971.947	0.140952
	973.876	0.0893254		973.876	0.128258		973.876	0.0894946		973.876	0.120599		973.876	0.141745
	975.804	0.0896348		975.804	0.128702		975.804	0.090332		975.804	0.121166		975.804	0.142438
	977.733	0.090015		977.733	0.128928		977.733	0.0909337		977.733	0.121559		977.733	0.142781
	979.661	0.0903202		979.661	0.129635		979.661	0.0911332		979.661	0.121847		979.661	0.143186
	981.59	0.0904626		981.59	0.130305		981.59	0.0910363		981.59	0.122079		981.59	0.143827
	983.518	0.0907389		983.518	0.130452		983.518	0.0911091		983.518	0.122459		983.518	0.14446
	985.447	0.0911005		985.447	0.130692		985.447	0.0916957		985.447	0.122907		985.447	0.144744
	987.375	0.091324		987.375	0.131402		987.375	0.0925629		987.375	0.123186		987.375	0.144991
	989.304	0.0915026		989.304	0.131895		989.304	0.0932754		989.304	0.123436		989.304	0.145559
	991.232	0.0918336		991.232	0.132094		991.232	0.0936142		991.232	0.123922		991.232	0.146328
	993.16	0.0920941		993.16	0.132512		993.16	0.0935707		993.16	0.124431		993.16	0.14682
	995.089	0.0922487		995.089	0.133319		995.089	0.0936074		995.089	0.124829		995.089	0.147122
	997.018	0.0924465		997.018	0.133803		997.018	0.0940321		997.018	0.125063		997.018	0.147549
	998.946	0.0928015		998.946	0.133939		998.946	0.0947354		998.946	0.125469		998.946	0.148303
	1000.87	0.0930475		1000.87	0.134375		1000.87	0.095397		1000.87	0.125976		1000.87	0.149016
	1002.8	0.0931749		1002.8	0.135021		1002.8	0.095722		1002.8	0.126336		1002.8	0.149357
	1004.73	0.0933221		1004.73	0.13528		1004.73	0.0956508		1004.73	0.126543		1004.73	0.149538
	1006.66	0.0936307		1006.66	0.135519		1006.66	0.095447		1006.66	0.126862		1006.66	0.150105
	1008.59	0.0938983		1008.59	0.136151		1008.59	0.095546		1008.59	0.12741		1008.59	0.150838
	1010.52	0.0941495		1010.52	0.136897		1010.52	0.0963213		1010.52	0.128105		1010.52	0.151526
	1012.45	0.0943805		1012.45	0.137177		1012.45	0.0972451		1012.45	0.128446		1012.45	0.151929
	1014.37	0.0946344		1014.37	0.137491		1014.37	0.0978092		1014.37	0.128689		1014.37	0.152427
	1016.3	0.0948546		1016.3	0.138232		1016.3	0.0979027		1016.3	0.129198		1016.3	0.153247
	1018.23	0.0951416		1018.23	0.13893		1018.23	0.0977815		1018.23	0.129841		1018.23	0.154034
	1020.16	0.0954082		1020.16	0.139256		1020.16	0.0978388		1020.16	0.130246		1020.16	0.154457
	1022.09	0.0956877		1022.09	0.139734		1022.09	0.0984172		1022.09	0.130555		1022.09	0.154929
	1024.02	0.0959058		1024.02	0.140428		1024.02	0.0993388		1024.02	0.130915		1024.02	0.155604
	1025.94	0.0961927		1025.94	0.140973		1025.94	0.10017		1025.94	0.13148		1025.94	0.156356
	1027.87	0.0964356		1027.87	0.141231		1027.87	0.100422		1027.87	0.131978		1027.87	0.156815
	1029.8	0.0966794		1029.8	0.141872		1029.8	0.100276		1029.8	0.132377		1029.8	0.15734
	1031.73	0.0968609		1031.73	0.14267		1031.73	0.100169		1031.73	0.132767		1031.73	0.158159
	1033.66	0.0971582		1033.66	0.143143		1033.66	0.100593		1033.66	0.133425		1033.66	0.159093
	1035.59	0.0974457		1035.59	0.143607		1035.59	0.101556		1035.59	0.134167		1035.59	0.159842
	1037.52	0.0976414		1037.52	0.144419		1037.52	0.102559		1037.52	0.134716		1037.52	0.160515
	1039.44	0.0978674		1039.44	0.145263		1039.44	0.103065		1039.44	0.135136		1039.44	0.161326
	1041.37	0.0982676		1041.37	0.146047		1041.37	0.103212		1041.37	0.135947		1041.37	0.162561
	1043.3	0.0985881		1043.3	0.146998		1043.3	0.103228		1043.3	0.137067		1043.3	0.163914
	1045.23	0.0988853		1045.23	0.148502		1045.23	0.103693		1045.23	0.138188		1045.23	0.165218
	1047.16	0.099145		1047.16	0.149902		1047.16	0.104664		1047.16	0.139048		1047.16	0.166563
	1049.09	0.0994738		1049.09	0.150886		1049.09	0.105713		1049.09	0.139753		1049.09	0.167852
	1051.02	0.0996694		1051.02	0.151432		1051.02	0.106181		1051.02	0.140316		1051.02	0.168534
	1052.94	0.0997053		1052.94	0.151428		1052.94	0.105749		1052.94	0.140414		1052.94	0.16834
	1054.87	0.0996509		1054.87	0.150819		1054.87	0.104859		1054.87	0.139818		1054.87	0.167559
	1056.8	0.0996921		1056.8	0.150034		1056.8	0.104129		1056.8	0.139033		1056.8	0.166883
	1058.73	0.0997252		1058.73	0.149595		1058.73	0.10391		1058.73	0.138574		1058.73	0.166466
	1060.66	0.0997885		1060.66	0.149516		1060.66	0.104331		1060.66	0.138676		1060.66	0.166317
	1062.59	0.0998655		1062.59	0.149378		1062.59	0.104789		1062.59	0.13882		1062.59	0.166236
	1064.51	0.100131		1064.51	0.149402		1064.51	0.10477		1064.51	0.138866		1064.51	0.166514
	1066.44	0.100414		1066.44	0.149897		1066.44	0.104376		1066.44	0.139115		1066.44	0.167148
	1068.37	0.100647		1068.37	0.150442		1068.37	0.104094		1068.37	0.139752		1068.37	0.167818
	1070.3	0.100933		1070.3	0.150833		1070.3	0.104254		1070.3	0.140478		1070.3	0.168398
	1072.23	0.101364		1072.23	0.151477		1072.23	0.104948		1072.23	0.141019		1072.23	0.169098
	1074.16	0.101668		1074.16	0.152229		1074.16	0.105656		1074.16	0.141406		1074.16	0.169852
	1076.09	0.102028		1076.09	0.152912		1076.09	0.106011		1076.09	0.142018		1076.09	0.170639
	1078.01	0.102449		1078.01	0.153419		1078.01	0.105916		1078.01	0.142832		1078.01	0.171339
	1079.94	0.102949		1079.94	0.154094		1079.94	0.105706		1079.94	0.143607		1079.94	0.172064
	1081.87	0.103383		1081.87	0.154881		1081.87	0.105763		1081.87	0.144025		1081.87	0.172757
	1083.8	0.103775		1083.8	0.155457		1083.8	0.106287		1083.8	0.144388		1083.8	0.173426
	1085.73	0.103874		1085.73	0.15579		1085.73	0.106885		1085.73	0.14494		1085.73	0.174057
	1087.65	0.103872		1087.65	0.156303		1087.65	0.107243		1087.65	0.145543		1087.65	0.174664
	1089.58	0.103891		1089.58	0.156883		1089.58	0.107156		1089.58	0.145833		1089.58	0.175244
	1091.51	0.104055		1091.51	0.157275		1091.51	0.106819		1091.51	0.14596		1091.51	0.175805
	1093.44	0.104204		1093.44	0.157542		1093.44	0.106602		1093.44	0.14613		1093.44	0.176164
	1095.37	0.104401		1095.37	0.15816		1095.37	0.106968		1095.37	0.146734		1095.37	0.176734
	1097.3	0.104513		1097.3	0.158711		1097.3	0.107687		1097.3	0.147182		1097.3	0.177229
	1099.23	0.104711		1099.23	0.15898		1099.23	0.10837		1099.23	0.147299		1099.23	0.1776
	1101.15	0.104918		1101.15	0.159377		1101.15	0.108742		1101.15	0.147431		1101.15	0.178094
	1103.08	0.104983		1103.08	0.159965		1103.08	0.108729		1103.08	0.147714		1103.08	0.178508
	1105.01	0.10496		1105.01	0.160273		1105.01	0.108612		1105.01	0.147934		1105.01	0.178668
	1106.94	0.105096		1106.94	0.160463		1106.94	0.109074		1106.94	0.14803		1106.94	0.178964
	1108.87	0.10508		1108.87	0.160872		1108.87	0.110171		1108.87	0.147961		1108.87	0.17924
	1110.8	0.105031		1110.8	0.161459		1110.8	0.111539		1110.8	0.147988		1110.8	0.179403
	1112.72	0.10506		1112.72	0.161808		1112.72	0.112649		1112.72	0.148122		1112.72	0.179513
	1114.65	0.105092		1114.65	0.161885		1114.65	0.113146		1114.65	0.148155		1114.65	0.179615
	1116.58	0.104919		1116.58	0.161912		1116.58	0.112844		1116.58	0.147828		1116.58	0.179548
	1118.51	0.104763		1118.51	0.161901		1118.51	0.112122		1118.51	0.147475		1118.51	0.179442
	1120.44	0.104777		1120.44	0.161593		1120.44	0.111504		1120.44	0.147327		1120.44	0.179343
	1122.37	0.104754		1122.37	0.161148		1122.37	0.111038		1122.37	0.147129		1122.37	0.179068
	1124.3	0.104405		1124.3	0.160714		1124.3	0.110378		1124.3	0.146549		1124.3	0.178533
	1126.22	0.104107		1126.22	0.160251		1126.22	0.109451		1126.22	0.145926		1126.22	0.178026
	1128.15	0.103829		1128.15	0.159598		1128.15	0.108299		1128.15	0.145331		1128.15	0.177446
	1130.08	0.103378		1130.08	0.158902		1130.08	0.107244		1130.08	0.144759		1130.08	0.176787
	1132.01	0.102749		1132.01	0.158398		1132.01	0.106629		1132.01	0.144075		1132.01	0.176107
	1133.94	0.10226		1133.94	0.157835		1133.94	0.10648		1133.94	0.143209		1133.94	0.175418
	1135.87	0.101867		1135.87	0.157048		1135.87	0.106468		1135.87	0.142388		1135.87	0.174714
	1137.8	0.101482		1137.8	0.156526		1137.8	0.106238		1137.8	0.141843		1137.8	0.174144
	1139.72	0.100996		1139.72	0.156225		1139.72	0.105676		1139.72	0.141321		1139.72	0.173603
	1141.65	0.100693		1141.65	0.155792		1141.65	0.105196		1141.65	0.14069		1141.65	0.173049
	1143.58	0.100459		1143.58	0.155322		1143.58	0.105116		1143.58	0.14003		1143.58	0.172555
	1145.51	0.100192		1145.51	0.155107		1145.51	0.105519		1145.51	0.13952		1145.51	0.172125
	1147.44	0.0997709		1147.44	0.154914		1147.44	0.106193		1147.44	0.139007		1147.44	0.171592
	1149.37	0.0994496		1149.37	0.154507		1149.37	0.106794		1149.37	0.1384		1149.37	0.171071
	1151.3	0.099164		1151.3	0.154036		1151.3	0.107039		1151.3	0.137674		1151.3	0.170536
	1153.22	0.0987793		1153.22	0.153778		1153.22	0.107007		1153.22	0.137001		1153.22	0.170007
	1155.15	0.0982688		1155.15	0.153466		1155.15	0.106866		1155.15	0.136331		1155.15	0.169386
	1157.08	0.0979912		1157.08	0.152979		1157.08	0.106829		1157.08	0.135755		1157.08	0.168868
	1159.01	0.0977148		1159.01	0.152444		1159.01	0.106754		1159.01	0.135076		1159.01	0.168301
	1160.94	0.0973622		1160.94	0.152044		1160.94	0.106529		1160.94	0.134347		1160.94	0.167675
	1162.87	0.0970165		1162.87	0.151562		1162.87	0.105982		1162.87	0.133736		1162.87	0.167129
	1164.79	0.0968021		1164.79	0.151002		1164.79	0.105182		1164.79	0.133331		1164.79	0.166738
	1166.72	0.096507		1166.72	0.150505		1166.72	0.104373		1166.72	0.132835		1166.72	0.166238
	1168.65	0.0962271		1168.65	0.150183		1168.65	0.104012		1168.65	0.132357		1168.65	0.16585
	1170.58	0.0959736		1170.58	0.149735		1170.58	0.104083		1170.58	0.13192		1170.58	0.165573
	1172.51	0.0958675		1172.51	0.149341		1172.51	0.104378		1172.51	0.131687		1172.51	0.165436
	1174.44	0.0956781		1174.44	0.149112		1174.44	0.104422		1174.44	0.131483		1174.44	0.165226
	1176.37	0.0955189		1176.37	0.148982		1176.37	0.104107		1176.37	0.131202		1176.37	0.164959
	1178.29	0.0953997		1178.29	0.148702		1178.29	0.103544		1178.29	0.130855		1178.29	0.16475
	1180.22	0.0953434		1180.22	0.148467		1180.22	0.103104		1180.22	0.130651		1180.22	0.164728
	1182.15	0.0951942		1182.15	0.148407		1182.15	0.102991		1182.15	0.130554		1182.15	0.164727
	1184.08	0.0951408		1184.08	0.148292		1184.08	0.103065		1184.08	0.130536		1184.08	0.164734
	1186.01	0.0951285		1186.01	0.148038		1186.01	0.102888		1186.01	0.130406		1186.01	0.164732
	1187.94	0.0951387		1187.94	0.148082		1187.94	0.102388		1187.94	0.130309		1187.94	0.164913
	1189.86	0.0950251		1189.86	0.148334		1189.86	0.101667		1189.86	0.130249		1189.86	0.165096
	1191.79	0.0949917		1191.79	0.148404		1191.79	0.101		1191.79	0.130312		1191.79	0.165275
	1193.72	0.0950118		1193.72	0.148336		1193.72	0.100654		1193.72	0.130345		1193.72	0.165378
	1195.65	0.0950404		1195.65	0.148538		1195.65	0.100826		1195.65	0.130398		1195.65	0.165655
	1197.58	0.0949605		1197.58	0.148831		1197.58	0.101168		1197.58	0.130479		1197.58	0.166114
	1199.51	0.0950465		1199.51	0.149027		1199.51	0.101263		1199.51	0.130604		1199.51	0.166461
	1201.43	0.095197		1201.43	0.149239		1201.43	0.10105		1201.43	0.130751		1201.43	0.166675
	1203.36	0.0952701		1203.36	0.149611		1203.36	0.10079		1203.36	0.130958		1203.36	0.166977
	1205.29	0.095281		1205.29	0.149936		1205.29	0.100757		1205.29	0.131073		1205.29	0.167386
	1207.22	0.095549		1207.22	0.150234		1207.22	0.101184		1207.22	0.131265		1207.22	0.167907
	1209.15	0.0957591		1209.15	0.150623		1209.15	0.101788		1209.15	0.131452		1209.15	0.168257
	1211.08	0.0957898		1211.08	0.151114		1211.08	0.102214		1211.08	0.131754		1211.08	0.168632
	1213.01	0.0957596		1213.01	0.151442		1213.01	0.102261		1213.01	0.132005		1213.01	0.169092
	1214.93	0.096002		1214.93	0.151703		1214.93	0.102119		1214.93	0.132183		1214.93	0.169601
	1216.86	0.0962149		1216.86	0.152084		1216.86	0.10206		1216.86	0.132331		1216.86	0.170009
	1218.79	0.096285		1218.79	0.15261		1218.79	0.102453		1218.79	0.132607		1218.79	0.170375
	1220.72	0.0964479		1220.72	0.153088		1220.72	0.103221		1220.72	0.132959		1220.72	0.170934
	1222.65	0.0968356		1222.65	0.15359		1222.65	0.103914		1222.65	0.133345		1222.65	0.171669
	1224.58	0.0970711		1224.58	0.154184		1224.58	0.104237		1224.58	0.133662		1224.58	0.172285
	1226.51	0.0972172		1226.51	0.154802		1226.51	0.104344		1226.51	0.134064		1226.51	0.172796
	1228.43	0.0973911		1228.43	0.155246		1228.43	0.104368		1228.43	0.134399		1228.43	0.173261
	1230.36	0.0977621		1230.36	0.155702		1230.36	0.104657		1230.36	0.134725		1230.36	0.173929
	1232.29	0.097987		1232.29	0.156331		1232.29	0.105375		1232.29	0.135073		1232.29	0.174684
	1234.22	0.098112		1234.22	0.156938		1234.22	0.106226		1234.22	0.135431		1234.22	0.17529
	1236.15	0.0982815		1236.15	0.157367		1236.15	0.106728		1236.15	0.135687		1236.15	0.175691
	1238.08	0.0986506		1238.08	0.157952		1238.08	0.106943		1238.08	0.136106		1238.08	0.176379
	1240	0.0987659		1240	0.15854		1240	0.106995		1240	0.136469		1240	0.177148
	1241.93	0.0987861		1241.93	0.159007		1241.93	0.107221		1241.93	0.136772		1241.93	0.177745
	1243.86	0.0989782		1243.86	0.15955		1243.86	0.107821		1243.86	0.137089		1243.86	0.178228
	1245.79	0.099322		1245.79	0.160265		1245.79	0.108687		1245.79	0.137479		1245.79	0.178928
	1247.72	0.0993938		1247.72	0.160819		1247.72	0.109369		1247.72	0.137762		1247.72	0.179729
	1249.65	0.099465		1249.65	0.161339		1249.65	0.109697		1249.65	0.138087		1249.65	0.180432
	1251.58	0.0997309		1251.58	0.16205		1251.58	0.109821		1251.58	0.138476		1251.58	0.181025
	1253.5	0.100038		1253.5	0.162738		1253.5	0.110047		1253.5	0.138903		1253.5	0.181701
	1255.43	0.10011		1255.43	0.163268		1255.43	0.110568		1255.43	0.139291		1255.43	0.182545
	1257.36	0.100372		1257.36	0.164035		1257.36	0.111539		1257.36	0.139889		1257.36	0.183627
	1259.29	0.100759		1259.29	0.164924		1259.29	0.112542		1259.29	0.140489		1259.29	0.184566
	1261.22	0.101111		1261.22	0.165702		1261.22	0.113245		1261.22	0.140933		1261.22	0.185278
	1263.15	0.101266		1263.15	0.166462		1263.15	0.113623		1263.15	0.141375		1263.15	0.186168
	1265.07	0.101545		1265.07	0.167371		1265.07	0.113996		1265.07	0.141966		1265.07	0.187341
	1267	0.101864		1267	0.168321		1267	0.114561		1267	0.142543		1267	0.188312
	1268.93	0.102193		1268.93	0.169198		1268.93	0.115491		1268.93	0.143176		1268.93	0.189188
	1270.86	0.102395		1270.86	0.170075		1270.86	0.116626		1270.86	0.143757		1270.86	0.190195
	1272.79	0.102628		1272.79	0.171034		1272.79	0.117549		1272.79	0.144238		1272.79	0.191282
	1274.72	0.10288		1274.72	0.172041		1274.72	0.118071		1274.72	0.144752		1274.72	0.192415
	1276.64	0.103204		1276.64	0.173083		1276.64	0.11849		1276.64	0.145487		1276.64	0.193519
	1278.57	0.10337		1278.57	0.174178		1278.57	0.119083		1278.57	0.146242		1278.57	0.194612
	1280.5	0.103616		1280.5	0.175381		1280.5	0.120059		1280.5	0.146969		1280.5	0.195939
	1282.43	0.104008		1282.43	0.176752		1282.43	0.121386		1282.43	0.147817		1282.43	0.197551
	1284.36	0.104509		1284.36	0.178194		1284.36	0.122743		1284.36	0.148937		1284.36	0.199265
	1286.29	0.104921		1286.29	0.179711		1286.29	0.123802		1286.29	0.150108		1286.29	0.200924
	1288.22	0.105461		1288.22	0.181501		1288.22	0.124729		1288.22	0.15136		1288.22	0.202842
	1290.14	0.105983		1290.14	0.183324		1290.14	0.125758		1290.14	0.152612		1290.14	0.204951
	1292.07	0.106457		1292.07	0.185077		1292.07	0.127086		1292.07	0.153871		1292.07	0.207004
	1294	0.106886		1294	0.187139		1294	0.128819		1294	0.155362		1294	0.209157
	1295.93	0.107521		1295.93	0.189459		1295.93	0.130798		1295.93	0.15713		1295.93	0.211685
	1297.86	0.108144		1297.86	0.191807		1297.86	0.132607		1297.86	0.158855		1297.86	0.214477
	1299.79	0.108849		1299.79	0.194347		1299.79	0.134241		1299.79	0.160714		1299.79	0.217481
	1301.71	0.10962		1301.71	0.197323		1301.71	0.136015		1301.71	0.162962		1301.71	0.220686
	1303.64	0.110492		1303.64	0.200458		1303.64	0.138079		1303.64	0.165423		1303.64	0.224024
	1305.57	0.111321		1305.57	0.203752		1305.57	0.140599		1305.57	0.167981		1305.57	0.227774
	1307.5	0.112358		1307.5	0.207564		1307.5	0.143644		1307.5	0.170936		1307.5	0.23219
	1309.43	0.113386		1309.43	0.211751		1309.43	0.146667		1309.43	0.174142		1309.43	0.236788
	1311.36	0.114444		1311.36	0.216017		1311.36	0.149385		1311.36	0.177617		1311.36	0.241514
	1313.29	0.115666		1313.29	0.221121		1313.29	0.152501		1313.29	0.181852		1313.29	0.247332
	1315.21	0.117075		1315.21	0.226698		1315.21	0.156044		1315.21	0.186245		1315.21	0.253591
	1317.14	0.118376		1317.14	0.232602		1317.14	0.160015		1317.14	0.190844		1317.14	0.260263
	1319.07	0.119959		1319.07	0.239557		1319.07	0.164945		1319.07	0.196474		1319.07	0.267872
	1321	0.121593		1321	0.247127		1321	0.17015		1321	0.202511		1321	0.275895
	1322.93	0.123282		1322.93	0.254937		1322.93	0.175016		1322.93	0.208652		1322.93	0.284415
	1324.86	0.125098		1324.86	0.2639		1324.86	0.180271		1324.86	0.215641		1324.86	0.294203
	1326.79	0.127199		1326.79	0.273788		1326.79	0.186242		1326.79	0.223558		1326.79	0.304874
	1328.71	0.129378		1328.71	0.284608		1328.71	0.193001		1328.71	0.2323		1328.71	0.316497
	1330.64	0.131917		1330.64	0.296419		1330.64	0.20063		1330.64	0.241873		1330.64	0.329277
	1332.57	0.134706		1332.57	0.309339		1332.57	0.208989		1332.57	0.252307		1332.57	0.343246
	1334.5	0.137611		1334.5	0.322574		1334.5	0.217337		1334.5	0.263094		1334.5	0.357508
	1336.43	0.140619		1336.43	0.336621		1336.43	0.225944		1336.43	0.274776		1336.43	0.372754
	1338.36	0.144337		1338.36	0.352612		1338.36	0.235848		1338.36	0.288512		1338.36	0.390353
	1340.29	0.148999		1340.29	0.372083		1340.29	0.248518		1340.29	0.304941		1340.29	0.410948
	1342.21	0.153383		1342.21	0.389096		1342.21	0.259904		1342.21	0.319083		1342.21	0.428193
	1344.14	0.157783		1344.14	0.405777		1344.14	0.27085		1344.14	0.333402		1344.14	0.445395
	1346.07	0.163024		1346.07	0.423902		1346.07	0.282398		1346.07	0.349593		1346.07	0.464419
	1348	0.169081		1348	0.442594		1348	0.293777		1348	0.366977		1348	0.484301
	1349.93	0.176962		1349.93	0.462117		1349.93	0.305665		1349.93	0.386019		1349.93	0.504945
	1351.86	0.184727		1351.86	0.481139		1351.86	0.317207		1351.86	0.404511		1351.86	0.524697
	1353.78	0.190131		1353.78	0.498287		1353.78	0.327277		1353.78	0.421011		1353.78	0.542783
	1355.71	0.195148		1355.71	0.515551		1355.71	0.337542		1355.71	0.438066		1355.71	0.561209
	1357.64	0.202156		1357.64	0.532336		1357.64	0.348089		1357.64	0.455836		1357.64	0.578926
	1359.57	0.210725		1359.57	0.548933		1359.57	0.358666		1359.57	0.474596		1359.57	0.596508
	1361.5	0.222041		1361.5	0.566481		1361.5	0.370416		1361.5	0.496745		1361.5	0.615598
	1363.43	0.238867		1363.43	0.589256		1363.43	0.386828		1363.43	0.527421		1363.43	0.639857
	1365.36	0.255943		1365.36	0.608428		1365.36	0.401773		1365.36	0.554886		1365.36	0.659865
	1367.28	0.277922		1367.28	0.629256		1367.28	0.41909		1367.28	0.586882		1367.28	0.68191
	1369.21	0.314321		1369.21	0.657963		1369.21	0.445103		1369.21	0.634493		1369.21	0.712319
	1371.14	0.357745		1371.14	0.689135		1371.14	0.474335		1371.14	0.687736		1371.14	0.745197
	1373.07	0.414491		1373.07	0.726242		1373.07	0.510737		1373.07	0.752913		1373.07	0.784728
	1375	0.507213		1375	0.784629		1375	0.569414		1375	0.857361		1375	0.846614
	1376.93	0.596364		1376.93	0.839019		1376.93	0.624917		1376.93	0.954521		1376.93	0.903128
	1378.85	0.72418		1378.85	0.917059		1378.85	0.706454		1378.85	1.08885		1378.85	0.984797
	1380.78	0.982581		1380.78	1.0686		1380.78	0.870391		1380.78	1.33982		1380.78	1.14324
	1382.71	1.44759		1382.71	1.31472		1382.71	1.13588		1382.71	1.76741		1382.71	1.39961
	1384.64	1.73268		1384.64	1.44274		1384.64	1.2656		1384.64	2.01182		1384.64	1.53402
	1386.57	1.1969		1386.57	1.23129		1386.57	1.01602		1386.57	1.58102		1386.57	1.31421
	1388.5	0.761118		1388.5	0.98147		1388.5	0.744751		1388.5	1.169		1388.5	1.05425
	1390.42	0.566127		1390.42	0.863474		1390.42	0.620715		1390.42	0.971141		1390.42	0.931619
	1392.35	0.452728		1392.35	0.79041		1392.35	0.547087		1392.35	0.844889		1392.35	0.854967
	1394.28	0.372707		1394.28	0.735469		1394.28	0.493386		1394.28	0.747484		1394.28	0.796443
	1396.21	0.315161		1396.21	0.691191		1396.21	0.452507		1396.21	0.67058		1396.21	0.748251
	1398.14	0.285391		1398.14	0.66588		1398.14	0.430219		1398.14	0.627108		1398.14	0.720312
	1400.07	0.259379		1400.07	0.64051		1400.07	0.408946		1400.07	0.585505		1400.07	0.691684
	1402	0.244518		1402	0.624287		1402	0.395778		1402	0.560179		1402	0.673559
	1403.92	0.231453		1403.92	0.607192		1403.92	0.382636		1403.92	0.535635		1403.92	0.654607
	1405.85	0.219101		1405.85	0.589068		1405.85	0.369383		1405.85	0.509926		1405.85	0.633659
	1407.78	0.2098		1407.78	0.573324		1407.78	0.358514		1407.78	0.48933		1407.78	0.615751
	1409.71	0.202293		1409.71	0.558146		1409.71	0.348414		1409.71	0.470647		1409.71	0.598787
	1411.64	0.194626		1411.64	0.540598		1411.64	0.33688		1411.64	0.450022		1411.64	0.578955
	1413.57	0.188563		1413.57	0.524987		1413.57	0.326823		1413.57	0.432146		1413.57	0.561045
	1415.49	0.182931		1415.49	0.509422		1415.49	0.317021		1415.49	0.415591		1415.49	0.543945
	1417.42	0.178085		1417.42	0.493783		1417.42	0.307399		1417.42	0.39944		1417.42	0.526641
	1419.35	0.171684		1419.35	0.470164		1419.35	0.293447		1419.35	0.37536		1419.35	0.499423
	1421.28	0.167844		1421.28	0.454039		1421.28	0.284315		1421.28	0.359953		1421.28	0.481727
	1423.21	0.164261		1423.21	0.438538		1423.21	0.27538		1423.21	0.34628		1423.21	0.465404
	1425.14	0.160804		1425.14	0.420188		1425.14	0.26513		1425.14	0.33011		1425.14	0.445142
	1427.07	0.158244		1427.07	0.405828		1427.07	0.257125		1427.07	0.318225		1427.07	0.429943
	1428.99	0.156389		1428.99	0.391074		1428.99	0.249263		1428.99	0.306688		1428.99	0.41442
	1430.92	0.15482		1430.92	0.375058		1430.92	0.241056		1430.92	0.294232		1430.92	0.397282
	1432.85	0.153103		1432.85	0.362867		1432.85	0.234626		1432.85	0.284254		1432.85	0.384338
	1434.78	0.149819		1434.78	0.351158		1434.78	0.22769		1434.78	0.273981		1434.78	0.372067
	1436.71	0.144808		1436.71	0.334178		1436.71	0.217724		1436.71	0.259025		1436.71	0.354131
	1438.64	0.141043		1438.64	0.319978		1438.64	0.209476		1438.64	0.247339		1438.64	0.339788
	1440.57	0.139105		1440.57	0.3107		1440.57	0.20404		1440.57	0.240171		1440.57	0.330533
	1442.49	0.136856		1442.49	0.300334		1442.49	0.197995		1442.49	0.232053		1442.49	0.319976
	1444.42	0.134999		1444.42	0.291172		1444.42	0.19314		1444.42	0.22525		1444.42	0.311054
	1446.35	0.133289		1446.35	0.28276		1446.35	0.188927		1446.35	0.21905		1446.35	0.302894
	1448.28	0.131786		1448.28	0.273742		1448.28	0.184124		1448.28	0.212317		1448.28	0.293486
	1450.21	0.130286		1450.21	0.26635		1450.21	0.17958		1450.21	0.207122		1450.21	0.286255
	1452.14	0.129016		1452.14	0.26019		1452.14	0.175663		1452.14	0.20313		1452.14	0.280848
	1454.06	0.127785		1454.06	0.254841		1454.06	0.172062		1454.06	0.199509		1454.06	0.276007
	1455.99	0.126761		1455.99	0.250163		1455.99	0.168795		1455.99	0.196282		1455.99	0.2715
	1457.92	0.125033		1457.92	0.242333		1457.92	0.163985		1457.92	0.190688		1457.92	0.263581
	1459.85	0.12433		1459.85	0.238157		1459.85	0.161473		1459.85	0.187174		1459.85	0.259115
	1461.78	0.123699		1461.78	0.235415		1461.78	0.159367		1461.78	0.185277		1461.78	0.256616
	1463.71	0.123098		1463.71	0.232567		1463.71	0.157229		1463.71	0.18306		1463.71	0.253612
	1465.63	0.122161		1465.63	0.228784		1465.63	0.154837		1465.63	0.180343		1465.63	0.249686
	1467.56	0.121537		1467.56	0.226082		1467.56	0.153082		1467.56	0.178458		1467.56	0.247238
	1469.49	0.120999		1469.49	0.224216		1469.49	0.151544		1469.49	0.176869		1469.49	0.24557
	1471.42	0.120475		1471.42	0.222354		1471.42	0.14993		1471.42	0.175319		1471.42	0.243948
	1473.35	0.119543		1473.35	0.219479		1473.35	0.147894		1473.35	0.173736		1473.35	0.241368
	1475.28	0.11913		1475.28	0.217538		1475.28	0.146628		1475.28	0.171916		1475.28	0.23895
	1477.21	0.118852		1477.21	0.215898		1477.21	0.145488		1477.21	0.170387		1477.21	0.236999
	1479.13	0.118499		1479.13	0.214349		1479.13	0.144457		1479.13	0.169563		1479.13	0.235797
	1481.06	0.117939		1481.06	0.212823		1481.06	0.143373		1481.06	0.168654		1481.06	0.234422
	1482.99	0.117532		1482.99	0.211617		1482.99	0.142359		1482.99	0.167578		1482.99	0.232902
	1484.92	0.117035		1484.92	0.210616		1484.92	0.141273		1484.92	0.166533		1484.92	0.232001
	1486.85	0.116501		1486.85	0.209619		1486.85	0.140294		1486.85	0.165849		1486.85	0.231738
	1488.78	0.115973		1488.78	0.20875		1488.78	0.139536		1488.78	0.16565		1488.78	0.231624
	1490.7	0.11594		1490.7	0.20782		1490.7	0.138951		1490.7	0.164496		1490.7	0.229437
	1492.63	0.115712		1492.63	0.206831		1492.63	0.138208		1492.63	0.163647		1492.63	0.228177
	1494.56	0.11534		1494.56	0.20603		1494.56	0.137517		1494.56	0.16315		1494.56	0.227662
	1496.49	0.114975		1496.49	0.205445		1496.49	0.136843		1496.49	0.162887		1496.49	0.227399
	1498.42	0.115028		1498.42	0.204964		1498.42	0.136301		1498.42	0.162608		1498.42	0.226786
	1500.35	0.114946		1500.35	0.204332		1500.35	0.135831		1500.35	0.162318		1500.35	0.226277
	1502.28	0.114744		1502.28	0.203657		1502.28	0.135381		1502.28	0.162004		1502.28	0.226055
	1504.2	0.114411		1504.2	0.203127		1504.2	0.13471		1504.2	0.160988		1504.2	0.224982
	1506.13	0.11441		1506.13	0.203314		1506.13	0.134325		1506.13	0.161226		1506.13	0.225855
	1508.06	0.114806		1508.06	0.203725		1508.06	0.134887		1508.06	0.163026		1508.06	0.227223
	1509.99	0.114749		1509.99	0.202767		1509.99	0.134375		1509.99	0.161877		1509.99	0.225923
	1511.92	0.114831		1511.92	0.202285		1511.92	0.133919		1511.92	0.161362		1511.92	0.225155
	1513.85	0.114964		1513.85	0.202085		1513.85	0.133627		1513.85	0.16118		1513.85	0.225033
	1515.78	0.11485		1515.78	0.201881		1515.78	0.133301		1515.78	0.161258		1515.78	0.225325
	1517.7	0.114888		1517.7	0.201739		1517.7	0.133196		1517.7	0.161475		1517.7	0.225166
	1519.63	0.114838		1519.63	0.20158		1519.63	0.132816		1519.63	0.16139		1519.63	0.224936
	1521.56	0.115151		1521.56	0.201813		1521.56	0.132963		1521.56	0.162197		1521.56	0.22575
	1523.49	0.115121		1523.49	0.20153		1523.49	0.132844		1523.49	0.162074		1523.49	0.225476
	1525.42	0.115111		1525.42	0.201204		1525.42	0.132503		1525.42	0.161927		1525.42	0.225258
	1527.35	0.115345		1527.35	0.201139		1527.35	0.132414		1527.35	0.161751		1527.35	0.224997
	1529.27	0.115443		1529.27	0.200847		1529.27	0.132196		1529.27	0.161425		1529.27	0.224596
	1531.2	0.115303		1531.2	0.200617		1531.2	0.131842		1531.2	0.161299		1531.2	0.224601
	1533.13	0.115551		1533.13	0.200932		1533.13	0.131939		1533.13	0.161799		1533.13	0.225095
	1535.06	0.115963		1535.06	0.201289		1535.06	0.132118		1535.06	0.162478		1535.06	0.225476
	1536.99	0.115859		1536.99	0.200892		1536.99	0.131622		1536.99	0.162189		1536.99	0.225091
	1538.92	0.115775		1538.92	0.201128		1538.92	0.131409		1538.92	0.162361		1538.92	0.225525
	1540.85	0.116411		1540.85	0.202432		1540.85	0.132294		1540.85	0.165784		1540.85	0.229162
	1542.77	0.116507		1542.77	0.20231		1542.77	0.132231		1542.77	0.165073		1542.77	0.228509
	1544.7	0.116631		1544.7	0.202067		1544.7	0.132291		1544.7	0.164435		1544.7	0.227592
	1546.63	0.116627		1546.63	0.201945		1546.63	0.132224		1546.63	0.163983		1546.63	0.226987
	1548.56	0.116634		1548.56	0.201902		1548.56	0.132015		1548.56	0.164023		1548.56	0.227239
	1550.49	0.116879		1550.49	0.202284		1550.49	0.132143		1550.49	0.164615		1550.49	0.227899
	1552.42	0.116884		1552.42	0.202243		1552.42	0.131964		1552.42	0.164803		1552.42	0.228029
	1554.34	0.116764		1554.34	0.202476		1554.34	0.131749		1554.34	0.165252		1554.34	0.228786
	1556.27	0.116751		1556.27	0.202856		1556.27	0.131551		1556.27	0.165339		1556.27	0.229056
	1558.2	0.116964		1558.2	0.203504		1558.2	0.131695		1558.2	0.16535		1558.2	0.229271
	1560.13	0.117949		1560.13	0.204486		1560.13	0.13333		1560.13	0.166058		1560.13	0.228895
	1562.06	0.117818		1562.06	0.2043		1562.06	0.132971		1562.06	0.167287		1562.06	0.230829
	1563.99	0.117939		1563.99	0.204493		1563.99	0.132813		1563.99	0.167915		1563.99	0.231924
	1565.91	0.118269		1565.91	0.205091		1565.91	0.133008		1565.91	0.168722		1565.91	0.232813
	1567.84	0.118441		1567.84	0.205493		1567.84	0.13305		1567.84	0.169207		1567.84	0.233498
	1569.77	0.119178		1569.77	0.207031		1569.77	0.133987		1569.77	0.170811		1569.77	0.23528
	1571.7	0.119839		1571.7	0.208069		1571.7	0.134735		1571.7	0.172309		1571.7	0.236802
	1573.63	0.120063		1573.63	0.208521		1573.63	0.134822		1573.63	0.173297		1573.63	0.237904
	1575.56	0.120787		1575.56	0.210037		1575.56	0.13549		1575.56	0.175032		1575.56	0.239663
	1577.49	0.122211		1577.49	0.212739		1577.49	0.137023		1577.49	0.177952		1577.49	0.242808
	1579.41	0.122919		1579.41	0.21386		1579.41	0.137572		1579.41	0.179503		1579.41	0.24473
	1581.34	0.123743		1581.34	0.215455		1581.34	0.138393		1581.34	0.181541		1581.34	0.246952
	1583.27	0.124793		1583.27	0.217552		1583.27	0.139535		1583.27	0.183994		1583.27	0.24962
	1585.2	0.126068		1585.2	0.220099		1585.2	0.140829		1585.2	0.186826		1585.2	0.252769
	1587.13	0.127395		1587.13	0.222736		1587.13	0.142095		1587.13	0.18994		1587.13	0.256292
	1589.06	0.128863		1589.06	0.225781		1589.06	0.14347		1589.06	0.193656		1589.06	0.260442
	1590.98	0.13054		1590.98	0.229309		1590.98	0.144996		1590.98	0.197699		1590.98	0.264807
	1592.91	0.13245		1592.91	0.233345		1592.91	0.146811		1592.91	0.202178		1592.91	0.269719
	1594.84	0.134566		1594.84	0.237716		1594.84	0.149003		1594.84	0.207202		1594.84	0.275291
	1596.77	0.1369		1596.77	0.242656		1596.77	0.151476		1596.77	0.212753		1596.77	0.281402
	1598.7	0.139273		1598.7	0.24773		1598.7	0.153772		1598.7	0.21833		1598.7	0.287505
	1600.63	0.141916		1600.63	0.253541		1600.63	0.156258		1600.63	0.224846		1600.63	0.294675
	1602.56	0.144761		1602.56	0.259884		1602.56	0.159094		1602.56	0.232037		1602.56	0.302647
	1604.48	0.147832		1604.48	0.266838		1604.48	0.162293		1604.48	0.239642		1604.48	0.311196
	1606.41	0.150924		1606.41	0.273791		1606.41	0.16551		1606.41	0.247189		1606.41	0.319756
	1608.34	0.154578		1608.34	0.282027		1608.34	0.169496		1608.34	0.256339		1608.34	0.329898
	1610.27	0.158312		1610.27	0.290367		1610.27	0.17359		1610.27	0.265582		1610.27	0.339964
	1612.2	0.161949		1612.2	0.298669		1612.2	0.17744		1612.2	0.274556		1612.2	0.350022
	1614.13	0.164949		1614.13	0.305587		1614.13	0.180402		1614.13	0.28183		1614.13	0.358299
	1616.06	0.16916		1616.06	0.315197		1616.06	0.184908		1616.06	0.292176		1616.06	0.369734
	1617.98	0.174427		1617.98	0.327067		1617.98	0.19114		1617.98	0.305177		1617.98	0.384101
	1619.91	0.176972		1619.91	0.333219		1619.91	0.194091		1619.91	0.312039		1619.91	0.392288
	1621.84	0.179314		1621.84	0.338923		1621.84	0.196712		1621.84	0.318119		1621.84	0.399462
	1623.77	0.183347		1623.77	0.348284		1623.77	0.201381		1623.77	0.328241		1623.77	0.410762
	1625.7	0.185887		1625.7	0.353993		1625.7	0.204112		1625.7	0.334298		1625.7	0.417525
	1627.63	0.188084		1627.63	0.359028		1627.63	0.206445		1627.63	0.33971		1627.63	0.423654
	1629.56	0.190149		1629.56	0.363606		1629.56	0.208834		1629.56	0.344665		1629.56	0.429063
	1631.48	0.191269		1631.48	0.366328		1631.48	0.210195		1631.48	0.347744		1631.48	0.432721
	1633.41	0.191748		1633.41	0.367708		1633.41	0.21073		1633.41	0.34883		1633.41	0.434177
	1635.34	0.192313		1635.34	0.369285		1635.34	0.211384		1635.34	0.350489		1635.34	0.436383
	1637.27	0.192463		1637.27	0.369357		1637.27	0.211883		1637.27	0.350818		1637.27	0.436468
	1639.2	0.191851		1639.2	0.368016		1639.2	0.211241		1639.2	0.349621		1639.2	0.435336
	1641.12	0.190756		1641.12	0.365634		1641.12	0.210116		1641.12	0.346973		1641.12	0.432593
	1643.05	0.189442		1643.05	0.363075		1643.05	0.208853		1643.05	0.343969		1643.05	0.429589
	1644.98	0.187819		1644.98	0.359956		1644.98	0.207257		1644.98	0.340341		1644.98	0.425932
	1646.91	0.184918		1646.91	0.354019		1646.91	0.204803		1646.91	0.334462		1646.91	0.419893
	1648.84	0.18257		1648.84	0.348611		1648.84	0.20256		1648.84	0.327983		1648.84	0.41283
	1650.77	0.181242		1650.77	0.346064		1650.77	0.20084		1650.77	0.325066		1650.77	0.409183
	1652.7	0.178451		1652.7	0.339894		1652.7	0.197583		1652.7	0.317773		1652.7	0.400838
	1654.62	0.174247		1654.62	0.329429		1654.62	0.193323		1654.62	0.305905		1654.62	0.38802
	1656.55	0.172534		1656.55	0.325199		1656.55	0.191235		1656.55	0.301948		1656.55	0.384302
	1658.48	0.170292		1658.48	0.320043		1658.48	0.1886		1658.48	0.296339		1658.48	0.378309
	1660.41	0.167723		1660.41	0.314362		1660.41	0.185638		1660.41	0.289967		1660.41	0.371521
	1662.34	0.164455		1662.34	0.307071		1662.34	0.181838		1662.34	0.281791		1662.34	0.362506
	1664.27	0.161321		1664.27	0.299752		1664.27	0.178136		1664.27	0.273427		1664.27	0.353145
	1666.2	0.159062		1666.2	0.29487		1666.2	0.175462		1666.2	0.268144		1666.2	0.347658
	1668.12	0.15645		1668.12	0.289417		1668.12	0.172615		1668.12	0.26204		1668.12	0.341313
	1670.05	0.152755		1670.05	0.281246		1670.05	0.168825		1670.05	0.252856		1670.05	0.331259
	1671.98	0.150293		1671.98	0.275464		1671.98	0.165983		1671.98	0.246156		1671.98	0.323794
	1673.91	0.148111		1673.91	0.270691		1673.91	0.163321		1673.91	0.240707		1673.91	0.317704
	1675.84	0.145074		1675.84	0.263862		1675.84	0.1598		1675.84	0.232737		1675.84	0.30868
	1677.77	0.142873		1677.77	0.259062		1677.77	0.157147		1677.77	0.22765		1677.77	0.303405
	1679.69	0.140819		1679.69	0.254829		1679.69	0.15485		1679.69	0.223031		1679.69	0.298672
	1681.62	0.138718		1681.62	0.250642		1681.62	0.152631		1681.62	0.218052		1681.62	0.293355
	1683.55	0.136565		1683.55	0.245965		1683.55	0.150261		1683.55	0.212299		1683.55	0.286866
	1685.48	0.133748		1685.48	0.239695		1685.48	0.147146		1685.48	0.204759		1685.48	0.277972
	1687.41	0.132404		1687.41	0.236871		1687.41	0.14534		1687.41	0.202254		1687.41	0.275682
	1689.34	0.130565		1689.34	0.233006		1689.34	0.143197		1689.34	0.197987		1689.34	0.271025
	1691.27	0.128893		1691.27	0.229421		1691.27	0.141356		1691.27	0.19368		1691.27	0.266149
	1693.19	0.127612		1693.19	0.226989		1693.19	0.139878		1693.19	0.190655		1693.19	0.26284
	1695.12	0.126063		1695.12	0.224211		1695.12	0.138314		1695.12	0.187139		1695.12	0.259001
	1697.05	0.124099		1697.05	0.22058		1697.05	0.136479		1697.05	0.183581		1697.05	0.25529
	1698.98	0.123156		1698.98	0.218481		1698.98	0.135117		1698.98	0.180628		1698.98	0.251832
	1700.91	0.121849		1700.91	0.215481		1700.91	0.133508		1700.91	0.175931		1700.91	0.24644
	1702.84	0.120908		1702.84	0.213649		1702.84	0.13243		1702.84	0.174862		1702.84	0.245979
	1704.77	0.119885		1704.77	0.211716		1704.77	0.13145		1704.77	0.173066		1704.77	0.244188
	1706.69	0.119134		1706.69	0.209905		1706.69	0.130809		1706.69	0.170572		1706.69	0.24109
	1708.62	0.118447		1708.62	0.208361		1708.62	0.129944		1708.62	0.168724		1708.62	0.23906
	1710.55	0.117654		1710.55	0.206908		1710.55	0.12897		1710.55	0.16715		1710.55	0.237519
	1712.48	0.116806		1712.48	0.205611		1712.48	0.127936		1712.48	0.165634		1712.48	0.236107
	1714.41	0.116058		1714.41	0.204622		1714.41	0.127099		1714.41	0.164599		1714.41	0.235234
	1716.34	0.115316		1716.34	0.203528		1716.34	0.126543		1716.34	0.163516		1716.34	0.233808
	1718.26	0.115043		1718.26	0.20257		1718.26	0.126768		1718.26	0.161271		1718.26	0.230914
	1720.19	0.114731		1720.19	0.201665		1720.19	0.126295		1720.19	0.160045		1720.19	0.229866
	1722.12	0.114446		1722.12	0.200949		1722.12	0.125615		1722.12	0.15945		1722.12	0.229419
	1724.05	0.114058		1724.05	0.200194		1724.05	0.125027		1724.05	0.158441		1724.05	0.228226
	1725.98	0.113628		1725.98	0.199499		1725.98	0.124552		1725.98	0.157629		1725.98	0.227344
	1727.91	0.113206		1727.91	0.198894		1727.91	0.124108		1727.91	0.156797		1727.91	0.226775
	1729.84	0.112966		1729.84	0.198612		1729.84	0.123968		1729.84	0.156352		1729.84	0.226669
	1731.76	0.112605		1731.76	0.198139		1731.76	0.123662		1731.76	0.15584		1731.76	0.226043
	1733.69	0.112326		1733.69	0.197724		1733.69	0.123456		1733.69	0.155042		1733.69	0.224742
	1735.62	0.112352		1735.62	0.197751		1735.62	0.123452		1735.62	0.154527		1735.62	0.224168
	1737.55	0.112158		1737.55	0.197362		1737.55	0.122913		1737.55	0.154483		1737.55	0.224723
	1739.48	0.111803		1739.48	0.19687		1739.48	0.122679		1739.48	0.153752		1739.48	0.224016
	1741.41	0.111611		1741.41	0.196639		1741.41	0.122769		1741.41	0.153469		1741.41	0.223881
	1743.33	0.111539		1743.33	0.196545		1743.33	0.12273		1743.33	0.153491		1743.33	0.224174
	1745.26	0.111521		1745.26	0.196564		1745.26	0.122683		1745.26	0.15354		1745.26	0.224386
	1747.19	0.111209		1747.19	0.196382		1747.19	0.12236		1747.19	0.153404		1747.19	0.224556
	1749.12	0.111125		1749.12	0.196523		1749.12	0.122282		1749.12	0.153361		1749.12	0.224473
	1751.05	0.111367		1751.05	0.196768		1751.05	0.122491		1751.05	0.152927		1751.05	0.223532
	1752.98	0.111553		1752.98	0.196917		1752.98	0.122772		1752.98	0.153026		1752.98	0.223501
	1754.9	0.111431		1754.9	0.196904		1754.9	0.122796		1754.9	0.15313		1754.9	0.223829
	1756.83	0.11171		1756.83	0.197662		1756.83	0.123329		1756.83	0.1537		1756.83	0.224545
	1758.76	0.112136		1758.76	0.198568		1758.76	0.123715		1758.76	0.154305		1758.76	0.225315
	1760.69	0.112799		1760.69	0.200435		1760.69	0.124484		1760.69	0.155033		1760.69	0.226726
	1762.62	0.114307		1762.62	0.204161		1762.62	0.126554		1762.62	0.156612		1762.62	0.229326
	1764.55	0.115634		1764.55	0.205001		1764.55	0.127318		1764.55	0.15795		1764.55	0.230401
	1766.48	0.117011		1766.48	0.204651		1766.48	0.127644		1766.48	0.159123		1766.48	0.230963
	1768.4	0.117999		1768.4	0.204543		1768.4	0.128177		1768.4	0.160164		1768.4	0.231687
	1770.33	0.117026		1770.33	0.203602		1770.33	0.127414		1770.33	0.159413		1770.33	0.231071
	1772.26	0.114611		1772.26	0.201972		1772.26	0.12562		1772.26	0.156837		1772.26	0.228791
	1774.19	0.113102		1774.19	0.200652		1774.19	0.124411		1774.19	0.154685		1774.19	0.226976
	1776.12	0.112334		1776.12	0.199734		1776.12	0.123767		1776.12	0.153647		1776.12	0.226246
	1778.05	0.111775		1778.05	0.199027		1778.05	0.123329		1778.05	0.152802		1778.05	0.225605
	1779.97	0.111596		1779.97	0.198626		1779.97	0.123243		1779.97	0.152258		1779.97	0.225192
	1781.9	0.111505		1781.9	0.198232		1781.9	0.123276		1781.9	0.151732		1781.9	0.224504
	1783.83	0.111229		1783.83	0.197761		1783.83	0.123319		1783.83	0.151198		1783.83	0.223922
	1785.76	0.111088		1785.76	0.197549		1785.76	0.124231		1785.76	0.150731		1785.76	0.223475
	1787.69	0.111133		1787.69	0.19751		1787.69	0.125528		1787.69	0.150581		1787.69	0.223478
	1789.62	0.110972		1789.62	0.197235		1789.62	0.125668		1789.62	0.150337		1789.62	0.223477
	1791.55	0.110811		1791.55	0.197082		1791.55	0.124632		1791.55	0.150264		1791.55	0.223448
	1793.47	0.110951		1793.47	0.197196		1793.47	0.123795		1793.47	0.150211		1793.47	0.223251
	1795.4	0.111049		1795.4	0.197054		1795.4	0.123154		1795.4	0.150338		1795.4	0.223581
	1797.33	0.110995		1797.33	0.196844		1797.33	0.122602		1797.33	0.15015		1797.33	0.223455
	1799.26	0.110913		1799.26	0.19686		1799.26	0.122317		1799.26	0.150025		1799.26	0.223419
	1801.19	0.111061		1801.19	0.197045		1801.19	0.12242		1801.19	0.150056		1801.19	0.223442
	1803.12	0.111302		1803.12	0.197108		1803.12	0.122635		1803.12	0.149996		1803.12	0.223375
	1805.05	0.111251		1805.05	0.196992		1805.05	0.122678		1805.05	0.149936		1805.05	0.223389
	1806.97	0.111144		1806.97	0.197017		1806.97	0.122603		1806.97	0.149975		1806.97	0.223576
	1808.9	0.111218		1808.9	0.197166		1808.9	0.12242		1808.9	0.149957		1808.9	0.22368
	1810.83	0.111396		1810.83	0.197388		1810.83	0.12236		1810.83	0.150112		1810.83	0.223919
	1812.76	0.111407		1812.76	0.19749		1812.76	0.122457		1812.76	0.150159		1812.76	0.223937
	1814.69	0.111407		1814.69	0.197581		1814.69	0.122571		1814.69	0.150139		1814.69	0.223978
	1816.62	0.111564		1816.62	0.197758		1816.62	0.122786		1816.62	0.150172		1816.62	0.224047
	1818.55	0.11171		1818.55	0.197891		1818.55	0.122934		1818.55	0.150288		1818.55	0.22417
	1820.47	0.111631		1820.47	0.197931		1820.47	0.122807		1820.47	0.150339		1820.47	0.224393
	1822.4	0.111568		1822.4	0.198088		1822.4	0.122579		1822.4	0.150386		1822.4	0.224793
	1824.33	0.1117		1824.33	0.198331		1824.33	0.122562		1824.33	0.150323		1824.33	0.224971
	1826.26	0.11185		1826.26	0.198579		1826.26	0.122834		1826.26	0.150561		1826.26	0.225228
	1828.19	0.111708		1828.19	0.198583		1828.19	0.122856		1828.19	0.150659		1828.19	0.225561
	1830.12	0.111932		1830.12	0.199087		1830.12	0.123336		1830.12	0.150922		1830.12	0.225888
	1832.04	0.112236		1832.04	0.199308		1832.04	0.123501		1832.04	0.151042		1832.04	0.225897
	1833.97	0.112255		1833.97	0.199233		1833.97	0.123261		1833.97	0.151147		1833.97	0.22603
	1835.9	0.112176		1835.9	0.199363		1835.9	0.123163		1835.9	0.151279		1835.9	0.226253
	1837.83	0.112308		1837.83	0.199693		1837.83	0.123346		1837.83	0.151471		1837.83	0.226598
	1839.76	0.112515		1839.76	0.199877		1839.76	0.123573		1839.76	0.151565		1839.76	0.226868
	1841.69	0.112498		1841.69	0.199925		1841.69	0.123639		1841.69	0.151603		1841.69	0.227106
	1843.62	0.112525		1843.62	0.200279		1843.62	0.123836		1843.62	0.151674		1843.62	0.227229
	1845.54	0.112841		1845.54	0.200861		1845.54	0.124074		1845.54	0.152111		1845.54	0.227781
	1847.47	0.11295		1847.47	0.200882		1847.47	0.12392		1847.47	0.152323		1847.47	0.228204
	1849.4	0.113019		1849.4	0.200975		1849.4	0.12397		1849.4	0.152361		1849.4	0.228214
	1851.33	0.113068		1851.33	0.201184		1851.33	0.124157		1851.33	0.152398		1851.33	0.228196
	1853.26	0.113243		1853.26	0.201435		1853.26	0.124428		1853.26	0.152533		1853.26	0.2284
	1855.18	0.113389		1855.18	0.201597		1855.18	0.124596		1855.18	0.152739		1855.18	0.228784
	1857.11	0.113424		1857.11	0.201832		1857.11	0.1246		1857.11	0.153016		1857.11	0.22924
	1859.04	0.113471		1859.04	0.202155		1859.04	0.124527		1859.04	0.153197		1859.04	0.229481
	1860.97	0.113659		1860.97	0.20242		1860.97	0.124569		1860.97	0.153326		1860.97	0.22965
	1862.9	0.113762		1862.9	0.202571		1862.9	0.124758		1862.9	0.153455		1862.9	0.229991
	1864.83	0.113734		1864.83	0.202805		1864.83	0.124986		1864.83	0.153693		1864.83	0.230626
	1866.76	0.113721		1866.76	0.203164		1866.76	0.125152		1866.76	0.154005		1866.76	0.231314
	1868.68	0.114034		1868.68	0.203669		1868.68	0.125492		1868.68	0.154392		1868.68	0.231675
	1870.61	0.114285		1870.61	0.203882		1870.61	0.125603		1870.61	0.15444		1870.61	0.231561
	1872.54	0.114355		1872.54	0.204044		1872.54	0.125489		1872.54	0.1546		1872.54	0.231786
	1874.47	0.114525		1874.47	0.204386		1874.47	0.125595		1874.47	0.1548		1874.47	0.232041
	1876.4	0.114742		1876.4	0.204652		1876.4	0.125917		1876.4	0.15502		1876.4	0.23228
	1878.33	0.11482		1878.33	0.20484		1878.33	0.126218		1878.33	0.155191		1878.33	0.232573
	1880.26	0.114906		1880.26	0.205213		1880.26	0.126384		1880.26	0.155428		1880.26	0.233075
	1882.18	0.11508		1882.18	0.205541		1882.18	0.126353		1882.18	0.155687		1882.18	0.233528
	1884.11	0.115264		1884.11	0.205741		1884.11	0.126306		1884.11	0.155987		1884.11	0.233852
	1886.04	0.115312		1886.04	0.205972		1886.04	0.126398		1886.04	0.156146		1886.04	0.234082
	1887.97	0.115375		1887.97	0.20634		1887.97	0.12661		1887.97	0.156283		1887.97	0.234576
	1889.9	0.115685		1889.9	0.206814		1889.9	0.127107		1889.9	0.156693		1889.9	0.235139
	1891.83	0.115932		1891.83	0.207059		1891.83	0.127369		1891.83	0.157087		1891.83	0.235433
	1893.76	0.115927		1893.76	0.207253		1893.76	0.127298		1893.76	0.157286		1893.76	0.235703
	1895.68	0.116022		1895.68	0.207685		1895.68	0.127307		1895.68	0.157465		1895.68	0.236067
	1897.61	0.116211		1897.61	0.207925		1897.61	0.127372		1897.61	0.157557		1897.61	0.236365
	1899.54	0.116363		1899.54	0.208117		1899.54	0.127607		1899.54	0.157817		1899.54	0.236725
	1901.47	0.116429		1901.47	0.20844		1901.47	0.127931		1901.47	0.158106		1901.47	0.236985
	1903.4	0.116591		1903.4	0.208832		1903.4	0.128181		1903.4	0.158359		1903.4	0.237344
	1905.33	0.116807		1905.33	0.209119		1905.33	0.128277		1905.33	0.158615		1905.33	0.237923
	1907.25	0.11692		1907.25	0.209411		1907.25	0.128251		1907.25	0.158999		1907.25	0.238606
	1909.18	0.116986		1909.18	0.20982		1909.18	0.128285		1909.18	0.159382		1909.18	0.238976
	1911.11	0.117221		1911.11	0.210234		1911.11	0.128559		1911.11	0.159648		1911.11	0.239141
	1913.04	0.117472		1913.04	0.210464		1913.04	0.128869		1913.04	0.15979		1913.04	0.239481
	1914.97	0.117588		1914.97	0.210735		1914.97	0.129086		1914.97	0.159948		1914.97	0.24002
	1916.9	0.117642		1916.9	0.211157		1916.9	0.129202		1916.9	0.160193		1916.9	0.240408
	1918.83	0.117935		1918.83	0.211707		1918.83	0.129407		1918.83	0.160729		1918.83	0.240802
	1920.75	0.118094		1920.75	0.211872		1920.75	0.129348		1920.75	0.161071		1920.75	0.241387
	1922.68	0.11822		1922.68	0.21226		1922.68	0.129547		1922.68	0.161438		1922.68	0.242143
	1924.61	0.118443		1924.61	0.212778		1924.61	0.129968		1924.61	0.161682		1924.61	0.242401
	1926.54	0.118663		1926.54	0.213003		1926.54	0.13023		1926.54	0.16194		1926.54	0.242503
	1928.47	0.118852		1928.47	0.213258		1928.47	0.130437		1928.47	0.162239		1928.47	0.242794
	1930.4	0.118982		1930.4	0.213685		1930.4	0.130524		1930.4	0.162509		1930.4	0.24336
	1932.32	0.119102		1932.32	0.214099		1932.32	0.130531		1932.32	0.162766		1932.32	0.243903
	1934.25	0.119338		1934.25	0.214438		1934.25	0.130656		1934.25	0.163124		1934.25	0.244271
	1936.18	0.119547		1936.18	0.214772		1936.18	0.130946		1936.18	0.16348		1936.18	0.244587
	1938.11	0.119687		1938.11	0.215227		1938.11	0.131316		1938.11	0.163806		1938.11	0.245127
	1940.04	0.119778		1940.04	0.215584		1940.04	0.131512		1940.04	0.16402		1940.04	0.245822
	1941.97	0.119991		1941.97	0.215961		1941.97	0.131664		1941.97	0.1644		1941.97	0.246519
	1943.89	0.120258		1943.89	0.216453		1943.89	0.131832		1943.89	0.164956		1943.89	0.246927
	1945.82	0.120415		1945.82	0.216863		1945.82	0.131904		1945.82	0.165363		1945.82	0.247278
	1947.75	0.120605		1947.75	0.217195		1947.75	0.132122		1947.75	0.165551		1947.75	0.247653
	1949.68	0.120843		1949.68	0.217486		1949.68	0.132447		1949.68	0.165761		1949.68	0.2481
	1951.61	0.121028		1951.61	0.217905		1951.61	0.132753		1951.61	0.166112		1951.61	0.248481
	1953.54	0.121189		1953.54	0.218388		1953.54	0.132933		1953.54	0.166587		1953.54	0.248981
	1955.47	0.121382		1955.47	0.21877		1955.47	0.13302		1955.47	0.166978		1955.47	0.249563
	1957.39	0.121599		1957.39	0.219101		1957.39	0.133095		1957.39	0.167239		1957.39	0.250113
	1959.32	0.121782		1959.32	0.219539		1959.32	0.133275		1959.32	0.167529		1959.32	0.250558
	1961.25	0.121972		1961.25	0.220026		1961.25	0.133626		1961.25	0.167942		1961.25	0.250971
	1963.18	0.122168		1963.18	0.220374		1963.18	0.133976		1963.18	0.168324		1963.18	0.251452
	1965.11	0.122344		1965.11	0.220705		1965.11	0.134178		1965.11	0.168718		1965.11	0.252197
	1967.04	0.122547		1967.04	0.221215		1967.04	0.134348		1967.04	0.16912		1967.04	0.25279
	1968.96	0.122816		1968.96	0.221685		1968.96	0.134474		1968.96	0.169399		1968.96	0.252987
	1970.89	0.123018		1970.89	0.221972		1970.89	0.134569		1970.89	0.169689		1970.89	0.253311
	1972.82	0.123201		1972.82	0.222382		1972.82	0.134849		1972.82	0.170095		1972.82	0.253922
	1974.75	0.123376		1974.75	0.222855		1974.75	0.135217		1974.75	0.170423		1974.75	0.254487
	1976.68	0.123566		1976.68	0.22324		1976.68	0.135498		1976.68	0.170721		1976.68	0.254922
	1978.61	0.123774		1978.61	0.223576		1978.61	0.135602		1978.61	0.171079		1978.61	0.255345
	1980.54	0.123986		1980.54	0.224034		1980.54	0.135676		1980.54	0.171493		1980.54	0.255897
	1982.46	0.124163		1982.46	0.224507		1982.46	0.135805		1982.46	0.171843		1982.46	0.256465
	1984.39	0.124373		1984.39	0.224884		1984.39	0.136077		1984.39	0.172171		1984.39	0.256974
	1986.32	0.124561		1986.32	0.225228		1986.32	0.136405		1986.32	0.17252		1986.32	0.257453
	1988.25	0.124757		1988.25	0.225718		1988.25	0.136721		1988.25	0.172981		1988.25	0.258055
	1990.18	0.124939		1990.18	0.226139		1990.18	0.136865		1990.18	0.173361		1990.18	0.258645
	1992.11	0.12515		1992.11	0.226563		1992.11	0.136989		1992.11	0.173797		1992.11	0.259241
	1994.04	0.125378		1994.04	0.227002		1994.04	0.137139		1994.04	0.174064		1994.04	0.259517
	1995.96	0.125582		1995.96	0.227406		1995.96	0.13732		1995.96	0.174288		1995.96	0.259826
	1997.89	0.125779		1997.89	0.227795		1997.89	0.137649		1997.89	0.174668		1997.89	0.260369
	1999.82	0.125975		1999.82	0.228141		1999.82	0.137985		1999.82	0.175049		1999.82	0.260922
	2001.75	0.126161		2001.75	0.228522		2001.75	0.138203		2001.75	0.175339		2001.75	0.261319
	2003.68	0.126363		2003.68	0.228969		2003.68	0.138299		2003.68	0.17566		2003.68	0.261719
	2005.61	0.126547		2005.61	0.229352		2005.61	0.138364		2005.61	0.176		2005.61	0.262207
	2007.53	0.126718		2007.53	0.229691		2007.53	0.138554		2007.53	0.176334		2007.53	0.262754
	2009.46	0.126887		2009.46	0.230115		2009.46	0.138881		2009.46	0.176627		2009.46	0.263193
	2011.39	0.127099		2011.39	0.230567		2011.39	0.139221		2011.39	0.176938		2011.39	0.263617
	2013.32	0.127281		2013.32	0.230912		2013.32	0.13945		2013.32	0.177259		2013.32	0.264083
	2015.25	0.127432		2015.25	0.231249		2015.25	0.139546		2015.25	0.177672		2015.25	0.264716
	2017.18	0.127622		2017.18	0.231712		2017.18	0.13965		2017.18	0.178136		2017.18	0.26536
	2019.11	0.127859		2019.11	0.232151		2019.11	0.139825		2019.11	0.17841		2019.11	0.265704
	2021.03	0.128049		2021.03	0.232465		2021.03	0.140075		2021.03	0.178635		2021.03	0.265988
	2022.96	0.128213		2022.96	0.232824		2022.96	0.140388		2022.96	0.178957		2022.96	0.266424
	2024.89	0.128391		2024.89	0.233234		2024.89	0.140642		2024.89	0.179247		2024.89	0.266877
	2026.82	0.128604		2026.82	0.233598		2026.82	0.140797		2026.82	0.179523		2026.82	0.267337
	2028.75	0.128786		2028.75	0.233914		2028.75	0.140892		2028.75	0.179784		2028.75	0.267722
	2030.68	0.128945		2030.68	0.234301		2030.68	0.141004		2030.68	0.180099		2030.68	0.268131
	2032.6	0.12913		2032.6	0.234703		2032.6	0.14121		2032.6	0.180406		2032.6	0.268572
	2034.53	0.129333		2034.53	0.235038		2034.53	0.141509		2034.53	0.180696		2034.53	0.269052
	2036.46	0.129467		2036.46	0.235333		2036.46	0.141801		2036.46	0.180955		2036.46	0.269466
	2038.39	0.129593		2038.39	0.235714		2038.39	0.141974		2038.39	0.181221		2038.39	0.269873
	2040.32	0.129765		2040.32	0.236111		2040.32	0.142058		2040.32	0.181553		2040.32	0.270347
	2042.25	0.129945		2042.25	0.236448		2042.25	0.14218		2042.25	0.181891		2042.25	0.270828
	2044.17	0.130061		2044.17	0.236751		2044.17	0.14237		2044.17	0.182109		2044.17	0.271192
	2046.1	0.13021		2046.1	0.237125		2046.1	0.142656		2046.1	0.182331		2046.1	0.271535
	2048.03	0.13041		2048.03	0.237494		2048.03	0.14294		2048.03	0.182569		2048.03	0.271879
	2049.96	0.130594		2049.96	0.237794		2049.96	0.143138		2049.96	0.182852		2049.96	0.272318
	2051.89	0.130714		2051.89	0.238118		2051.89	0.143236		2051.89	0.183118		2051.89	0.272754
	2053.82	0.130872		2053.82	0.238542		2053.82	0.143317		2053.82	0.183361		2053.82	0.273148
	2055.75	0.13106		2055.75	0.238901		2055.75	0.143479		2055.75	0.183567		2055.75	0.273492
	2057.67	0.13123		2057.67	0.239202		2057.67	0.143745		2057.67	0.183843		2057.67	0.273908
	2059.6	0.131364		2059.6	0.239572		2059.6	0.144067		2059.6	0.184155		2059.6	0.274386
	2061.53	0.131541		2061.53	0.240003		2061.53	0.144344		2061.53	0.184409		2061.53	0.274839
	2063.46	0.131712		2063.46	0.240346		2063.46	0.144473		2063.46	0.184616		2063.46	0.275246
	2065.39	0.131872		2065.39	0.240668		2065.39	0.144584		2065.39	0.184879		2065.39	0.275662
	2067.32	0.13202		2067.32	0.240996		2067.32	0.144719		2067.32	0.185073		2067.32	0.275985
	2069.24	0.13219		2069.24	0.241303		2069.24	0.144914		2069.24	0.185284		2069.24	0.276319
	2071.17	0.132372		2071.17	0.241542		2071.17	0.145175		2071.17	0.185507		2071.17	0.27659
	2073.1	0.132525		2073.1	0.241778		2073.1	0.145416		2073.1	0.185739		2073.1	0.276884
	2075.03	0.132663		2075.03	0.242098		2075.03	0.145568		2075.03	0.185956		2075.03	0.277214
	2076.96	0.132841		2076.96	0.242407		2076.96	0.145674		2076.96	0.186214		2076.96	0.277601
	2078.89	0.133028		2078.89	0.242647		2078.89	0.145825		2078.89	0.186452		2078.89	0.27793
	2080.82	0.133215		2080.82	0.242932		2080.82	0.146053		2080.82	0.186688		2080.82	0.27819
	2082.74	0.133444		2082.74	0.243283		2082.74	0.146366		2082.74	0.186953		2082.74	0.278489
	2084.67	0.13374		2084.67	0.243586		2084.67	0.146721		2084.67	0.187278		2084.67	0.278927
	2086.6	0.134051		2086.6	0.243849		2086.6	0.146997		2086.6	0.187641		2086.6	0.279355
	2088.53	0.134464		2088.53	0.244257		2088.53	0.147243		2088.53	0.188114		2088.53	0.279772
	2090.46	0.135122		2090.46	0.244798		2090.46	0.147616		2090.46	0.188706		2090.46	0.280236
	2092.39	0.135765		2092.39	0.245189		2092.39	0.148013		2092.39	0.189173		2092.39	0.280662
	2094.32	0.135794		2094.32	0.245304		2094.32	0.148151		2094.32	0.189178		2094.32	0.280873
	2096.24	0.135285		2096.24	0.245285		2096.24	0.148035		2096.24	0.188788		2096.24	0.280841
	2098.17	0.134777		2098.17	0.245218		2098.17	0.147846		2098.17	0.18835		2098.17	0.2807
	2100.1	0.134483		2100.1	0.245141		2100.1	0.147675		2100.1	0.18809		2100.1	0.280702
	2102.03	0.134325		2102.03	0.245172		2102.03	0.147558		2102.03	0.187953		2102.03	0.280855
	2103.96	0.134265		2103.96	0.24535		2103.96	0.14754		2103.96	0.187898		2103.96	0.281027
	2105.89	0.134282		2105.89	0.245487		2105.89	0.147613		2105.89	0.187884		2105.89	0.281074
	2107.81	0.13432		2107.81	0.245554		2107.81	0.147748		2107.81	0.187906		2107.81	0.281148
	2109.74	0.134312		2109.74	0.245681		2109.74	0.147873		2109.74	0.187937		2109.74	0.28137
	2111.67	0.134339		2111.67	0.245865		2111.67	0.147931		2111.67	0.187956		2111.67	0.281615
	2113.6	0.134441		2113.6	0.246014		2113.6	0.147923		2113.6	0.188026		2113.6	0.281805
	2115.53	0.134545		2115.53	0.246135		2115.53	0.147934		2115.53	0.18814		2115.53	0.281957
	2117.46	0.13456		2117.46	0.246293		2117.46	0.148011		2117.46	0.18819		2117.46	0.282085
	2119.39	0.134606		2119.39	0.246484		2119.39	0.148176		2119.39	0.188229		2119.39	0.282307
	2121.31	0.134732		2121.31	0.246615		2121.31	0.148357		2121.31	0.188263		2121.31	0.282513
	2123.24	0.134817		2123.24	0.246725		2123.24	0.148445		2123.24	0.188337		2123.24	0.282644
	2125.17	0.134832		2125.17	0.246919		2125.17	0.148447		2125.17	0.188397		2125.17	0.282798
	2127.1	0.13493		2127.1	0.247113		2127.1	0.148448		2127.1	0.188442		2127.1	0.283025
	2129.03	0.135077		2129.03	0.247218		2129.03	0.148517		2129.03	0.188471		2129.03	0.2832
	2130.96	0.135139		2130.96	0.247349		2130.96	0.148684		2130.96	0.188501		2130.96	0.283302
	2132.89	0.135137		2132.89	0.24756		2132.89	0.148871		2132.89	0.188561		2132.89	0.283447
	2134.81	0.135225		2134.81	0.247741		2134.81	0.14899		2134.81	0.188681		2134.81	0.283708
	2136.74	0.135366		2136.74	0.24784		2136.74	0.149031		2136.74	0.188761		2136.74	0.283956
	2138.67	0.135431		2138.67	0.247982		2138.67	0.149046		2138.67	0.188777		2138.67	0.284105
	2140.6	0.135459		2140.6	0.24817		2140.6	0.149097		2140.6	0.188803		2140.6	0.284182
	2142.53	0.135565		2142.53	0.248286		2142.53	0.149213		2142.53	0.188886		2142.53	0.284314
	2144.46	0.135708		2144.46	0.248376		2144.46	0.149387		2144.46	0.188975		2144.46	0.28455
	2146.38	0.135764		2146.38	0.24856		2146.38	0.149543		2146.38	0.189051		2146.38	0.284781
	2148.31	0.135773		2148.31	0.24877		2148.31	0.1496		2148.31	0.189072		2148.31	0.284892
	2150.24	0.135877		2150.24	0.2489		2150.24	0.149596		2150.24	0.189086		2150.24	0.285021
	2152.17	0.136011		2152.17	0.249022		2152.17	0.149598		2152.17	0.189171		2152.17	0.285259
	2154.1	0.136065		2154.1	0.249211		2154.1	0.149667		2154.1	0.189282		2154.1	0.285479
	2156.03	0.136101		2156.03	0.249359		2156.03	0.149824		2156.03	0.18934		2156.03	0.285603
	2157.95	0.136219		2157.95	0.249451		2157.95	0.15001		2157.95	0.189361		2157.95	0.285722
	2159.88	0.136323		2159.88	0.249597		2159.88	0.150116		2159.88	0.189412		2159.88	0.285923
	2161.81	0.136349		2161.81	0.249816		2161.81	0.150138		2161.81	0.189494		2161.81	0.286157
	2163.74	0.136416		2163.74	0.249979		2163.74	0.150162		2163.74	0.189557		2163.74	0.286288
	2165.67	0.136574		2165.67	0.250081		2165.67	0.150255		2165.67	0.18961		2165.67	0.286383
	2167.6	0.136686		2167.6	0.250259		2167.6	0.150416		2167.6	0.189657		2167.6	0.286556
	2169.53	0.136733		2169.53	0.250487		2169.53	0.150591		2169.53	0.189727		2169.53	0.286798
	2171.45	0.136811		2171.45	0.250617		2171.45	0.150714		2171.45	0.189835		2171.45	0.287033
	2173.38	0.136924		2173.38	0.250698		2173.38	0.150751		2173.38	0.189935		2173.38	0.28716
	2175.31	0.136989		2175.31	0.250879		2175.31	0.150735		2175.31	0.189977		2175.31	0.287261
	2177.24	0.13704		2177.24	0.251109		2177.24	0.150758		2177.24	0.190043		2177.24	0.287494
	2179.17	0.137137		2179.17	0.251237		2179.17	0.150876		2179.17	0.190134		2179.17	0.287737
	2181.1	0.13724		2181.1	0.251338		2181.1	0.151065		2181.1	0.190221		2181.1	0.287893
	2183.03	0.137302		2183.03	0.251541		2183.03	0.151235		2183.03	0.190277		2183.03	0.288
	2184.95	0.137376		2184.95	0.251753		2184.95	0.151316		2184.95	0.190303		2184.95	0.28821
	2186.88	0.137493		2186.88	0.251877		2186.88	0.151319		2186.88	0.190334		2186.88	0.288484
	2188.81	0.1376		2188.81	0.252026		2188.81	0.151338		2188.81	0.190435		2188.81	0.288691
	2190.74	0.137656		2190.74	0.252289		2190.74	0.151449		2190.74	0.190582		2190.74	0.288834
	2192.67	0.137757		2192.67	0.252491		2192.67	0.151632		2192.67	0.190693		2192.67	0.289007
	2194.6	0.137866		2194.6	0.252583		2194.6	0.151811		2194.6	0.190734		2194.6	0.289224
	2196.52	0.137939		2196.52	0.252738		2196.52	0.151921		2196.52	0.190789		2196.52	0.28945
	2198.45	0.137998		2198.45	0.252965		2198.45	0.151946		2198.45	0.190892		2198.45	0.289605
	2200.38	0.138097		2200.38	0.25312		2200.38	0.151952		2200.38	0.191013		2200.38	0.289754
	2202.31	0.138238		2202.31	0.253241		2202.31	0.152037		2202.31	0.191101		2202.31	0.289974
	2204.24	0.138328		2204.24	0.253453		2204.24	0.152216		2204.24	0.191162		2204.24	0.290239
	2206.17	0.138381		2206.17	0.253687		2206.17	0.152423		2206.17	0.19122		2206.17	0.290439
	2208.09	0.138507		2208.09	0.253848		2208.09	0.152577		2208.09	0.191326		2208.09	0.290573
	2210.02	0.138653		2210.02	0.254		2210.02	0.152637		2210.02	0.191456		2210.02	0.290758
	2211.95	0.138719		2211.95	0.254205		2211.95	0.152649		2211.95	0.191539		2211.95	0.291018
	2213.88	0.138774		2213.88	0.254409		2213.88	0.152707		2213.88	0.191596		2213.88	0.291245
	2215.81	0.138916		2215.81	0.254534		2215.81	0.152854		2215.81	0.191701		2215.81	0.291399
	2217.74	0.139046		2217.74	0.254677		2217.74	0.153039		2217.74	0.191805		2217.74	0.291544
	2219.67	0.139091		2219.67	0.254913		2219.67	0.153174		2219.67	0.191889		2219.67	0.291776
	2221.59	0.139166		2221.59	0.255128		2221.59	0.153254		2221.59	0.191972		2221.59	0.292028
	2223.52	0.139323		2223.52	0.255261		2223.52	0.153314		2223.52	0.192059		2223.52	0.292222
	2225.45	0.139455		2225.45	0.255471		2225.45	0.153375		2225.45	0.192163		2225.45	0.292392
	2227.38	0.139506		2227.38	0.255745		2227.38	0.153492		2227.38	0.192287		2227.38	0.292633
	2229.31	0.139578		2229.31	0.255911		2229.31	0.153666		2229.31	0.192396		2229.31	0.292896
	2231.24	0.13973		2231.24	0.256025		2231.24	0.153846		2231.24	0.192492		2231.24	0.293072
	2233.16	0.139846		2233.16	0.256263		2233.16	0.153975		2233.16	0.192598		2233.16	0.293232
	2235.09	0.139899		2235.09	0.256512		2235.09	0.154024		2235.09	0.192693		2235.09	0.293457
	2237.02	0.139993		2237.02	0.256664		2237.02	0.154064		2237.02	0.192769		2237.02	0.293704
	2238.95	0.140145		2238.95	0.256827		2238.95	0.154177		2238.95	0.192883		2238.95	0.293963
	2240.88	0.140261		2240.88	0.25707		2240.88	0.15437		2240.88	0.193015		2240.88	0.294179
	2242.81	0.14032		2242.81	0.257303		2242.81	0.15457		2242.81	0.193113		2242.81	0.294389
	2244.74	0.140424		2244.74	0.257458		2244.74	0.154717		2244.74	0.193208		2244.74	0.294638
	2246.66	0.140586		2246.66	0.257626		2246.66	0.154776		2246.66	0.193341		2246.66	0.294919
	2248.59	0.140708		2248.59	0.257897		2248.59	0.154812		2248.59	0.193498		2248.59	0.295135
	2250.52	0.140779		2250.52	0.258132		2250.52	0.154896		2250.52	0.193607		2250.52	0.295292
	2252.45	0.140894		2252.45	0.258285		2252.45	0.155063		2252.45	0.193692		2252.45	0.295536
	2254.38	0.141022		2254.38	0.258466		2254.38	0.155267		2254.38	0.193794		2254.38	0.295835
	2256.31	0.141111		2256.31	0.258726		2256.31	0.155433		2256.31	0.193911		2256.31	0.296059
	2258.24	0.141184		2258.24	0.258916		2258.24	0.15553		2258.24	0.194048		2258.24	0.296239
	2260.16	0.141295		2260.16	0.259072		2260.16	0.155609		2260.16	0.194157		2260.16	0.296441
	2262.09	0.141434		2262.09	0.259304		2262.09	0.155704		2262.09	0.19424		2262.09	0.296717
	2264.02	0.141549		2264.02	0.25956		2264.02	0.155843		2264.02	0.194362		2264.02	0.297009
	2265.95	0.141647		2265.95	0.259753		2265.95	0.156046		2265.95	0.19454		2265.95	0.297247
	2267.88	0.141765		2267.88	0.259953		2267.88	0.156222		2267.88	0.194728		2267.88	0.297447
	2269.81	0.141893		2269.81	0.260198		2269.81	0.156316		2269.81	0.194874		2269.81	0.297719
	2271.73	0.141998		2271.73	0.260449		2271.73	0.156373		2271.73	0.194974		2271.73	0.298029
	2273.66	0.142083		2273.66	0.260627		2273.66	0.156449		2273.66	0.195065		2273.66	0.298257
	2275.59	0.142197		2275.59	0.260826		2275.59	0.156605		2275.59	0.195204		2275.59	0.298448
	2277.52	0.142325		2277.52	0.261113		2277.52	0.15682		2277.52	0.195373		2277.52	0.298692
	2279.45	0.142424		2279.45	0.261355		2279.45	0.157018		2279.45	0.195507		2279.45	0.299003
	2281.38	0.142535		2281.38	0.261497		2281.38	0.15716		2281.38	0.195609		2281.38	0.299289
	2283.3	0.142658		2283.3	0.261714		2283.3	0.15724		2283.3	0.195747		2283.3	0.299515
	2285.23	0.142764		2285.23	0.262002		2285.23	0.157319		2285.23	0.195947		2285.23	0.29978
	2287.16	0.142857		2287.16	0.262221		2287.16	0.157447		2287.16	0.196146		2287.16	0.30011
	2289.09	0.142973		2289.09	0.262384		2289.09	0.157626		2289.09	0.196278		2289.09	0.300425
	2291.02	0.143116		2291.02	0.262618		2291.02	0.157835		2291.02	0.19643		2291.02	0.300719
	2292.95	0.143235		2292.95	0.262892		2292.95	0.15801		2292.95	0.196637		2292.95	0.301037
	2294.88	0.143349		2294.88	0.26311		2294.88	0.158125		2294.88	0.19683		2294.88	0.301368
	2296.8	0.143475		2296.8	0.263308		2296.8	0.158212		2296.8	0.197025		2296.8	0.301721
	2298.73	0.143583		2298.73	0.263567		2298.73	0.158329		2298.73	0.197213		2298.73	0.302049
	2300.66	0.143691		2300.66	0.263829		2300.66	0.158505		2300.66	0.197408		2300.66	0.302374
	2302.59	0.143822		2302.59	0.264013		2302.59	0.158726		2302.59	0.197637		2302.59	0.30272
	2304.52	0.143963		2304.52	0.264181		2304.52	0.15891		2304.52	0.197877		2304.52	0.303097
	2306.45	0.144106		2306.45	0.264485		2306.45	0.159046		2306.45	0.198111		2306.45	0.303514
	2308.38	0.144224		2308.38	0.264767		2308.38	0.159161		2308.38	0.198329		2308.38	0.303948
	2310.3	0.144345		2310.3	0.264917		2310.3	0.159303		2310.3	0.198553		2310.3	0.304339
	2312.23	0.144499		2312.23	0.265131		2312.23	0.159495		2312.23	0.198757		2312.23	0.304665
	2314.16	0.144651		2314.16	0.265469		2314.16	0.159732		2314.16	0.198919		2314.16	0.304945
	2316.09	0.144784		2316.09	0.265697		2316.09	0.15995		2316.09	0.1991		2316.09	0.305261
	2318.02	0.144943		2318.02	0.265868		2318.02	0.160139		2318.02	0.199333		2318.02	0.305596
	2319.95	0.145124		2319.95	0.266163		2319.95	0.160361		2319.95	0.199596		2319.95	0.305993
	2321.88	0.145275		2321.88	0.266507		2321.88	0.160596		2321.88	0.19983		2321.88	0.306377
	2323.8	0.145412		2323.8	0.266727		2323.8	0.160766		2323.8	0.199964		2323.8	0.306692
	2325.73	0.145579		2325.73	0.266978		2325.73	0.160972		2325.73	0.200062		2325.73	0.306957
	2327.66	0.145735		2327.66	0.267292		2327.66	0.161206		2327.66	0.200195		2327.66	0.30719
	2329.59	0.145906		2329.59	0.267613		2329.59	0.161433		2329.59	0.200377		2329.59	0.30748
	2331.52	0.146071		2331.52	0.267892		2331.52	0.161591		2331.52	0.20055		2331.52	0.307797
	2333.45	0.146193		2333.45	0.268179		2333.45	0.161736		2333.45	0.200683		2333.45	0.308038
	2335.37	0.14634		2335.37	0.268522		2335.37	0.161934		2335.37	0.200869		2335.37	0.308356
	2337.3	0.146561		2337.3	0.268865		2337.3	0.162184		2337.3	0.201194		2337.3	0.308819
	2339.23	0.146706		2339.23	0.2691		2339.23	0.162398		2339.23	0.201481		2339.23	0.309232
	2341.16	0.146874		2341.16	0.269397		2341.16	0.162625		2341.16	0.201818		2341.16	0.30969
	2343.09	0.147112		2343.09	0.269763		2343.09	0.162781		2343.09	0.202154		2343.09	0.310249
	2345.02	0.147317		2345.02	0.270065		2345.02	0.162918		2345.02	0.202334		2345.02	0.31057
	2346.95	0.14736		2346.95	0.27033		2346.95	0.162909		2346.95	0.202608		2346.95	0.310937
	2348.87	0.147299		2348.87	0.270453		2348.87	0.162702		2348.87	0.202923		2348.87	0.311413
	2350.8	0.147407		2350.8	0.270537		2350.8	0.162706		2350.8	0.203115		2350.8	0.311694
	2352.73	0.147744		2352.73	0.270819		2352.73	0.163098		2352.73	0.203455		2352.73	0.312138
	2354.66	0.1481		2354.66	0.27109		2354.66	0.163528		2354.66	0.203775		2354.66	0.312632
	2356.59	0.148504		2356.59	0.271443		2356.59	0.163965		2356.59	0.204072		2356.59	0.313064
	2358.51	0.14879		2358.51	0.271881		2358.51	0.164356		2358.51	0.204312		2358.51	0.313428
	2360.44	0.149058		2360.44	0.272496		2360.44	0.164712		2360.44	0.204573		2360.44	0.31387
	2362.37	0.149271		2362.37	0.272924		2362.37	0.164949		2362.37	0.204791		2362.37	0.314186
	2364.3	0.149414		2364.3	0.273467		2364.3	0.165148		2364.3	0.205207		2364.3	0.314674
	2366.23	0.149491		2366.23	0.273874		2366.23	0.165233		2366.23	0.205562		2366.23	0.315203
	2368.16	0.149521		2368.16	0.274187		2368.16	0.165355		2368.16	0.205717		2368.16	0.315562
	2370.09	0.14956		2370.09	0.274664		2370.09	0.165464		2370.09	0.205813		2370.09	0.315841
	2372.01	0.149634		2372.01	0.275229		2372.01	0.165582		2372.01	0.206091		2372.01	0.316171
	2373.94	0.149721		2373.94	0.275624		2373.94	0.165737		2373.94	0.206336		2373.94	0.316512
	2375.87	0.149849		2375.87	0.276065		2375.87	0.165936		2375.87	0.206537		2375.87	0.316887
	2377.8	0.150001		2377.8	0.276623		2377.8	0.166137		2377.8	0.206751		2377.8	0.317243
	2379.73	0.150151		2379.73	0.277237		2379.73	0.166337		2379.73	0.20699		2379.73	0.317582
	2381.66	0.150315		2381.66	0.277808		2381.66	0.166553		2381.66	0.207263		2381.66	0.317979
	2383.59	0.150517		2383.59	0.278431		2383.59	0.166831		2383.59	0.207541		2383.59	0.318458
	2385.51	0.150762		2385.51	0.279206		2385.51	0.167186		2385.51	0.207805		2385.51	0.318992
	2387.44	0.151068		2387.44	0.280038		2387.44	0.167624		2387.44	0.208136		2387.44	0.319598
	2389.37	0.151418		2389.37	0.280828		2389.37	0.168076		2389.37	0.20859		2389.37	0.320306
	2391.3	0.15179		2391.3	0.281715		2391.3	0.168561		2391.3	0.209149		2391.3	0.321176
	2393.23	0.152214		2393.23	0.282784		2393.23	0.169107		2393.23	0.209743		2393.23	0.322182
	2395.16	0.152658		2395.16	0.283791		2395.16	0.169637		2395.16	0.210318		2395.16	0.323135
	2397.09	0.153004		2397.09	0.284407		2397.09	0.17003		2397.09	0.210828		2397.09	0.323884
	2399.01	0.153285		2399.01	0.284829		2399.01	0.170351		2399.01	0.211343		2399.01	0.324489
	2400.94	0.153599		2400.94	0.285231		2400.94	0.170635		2400.94	0.211907		2400.94	0.325035
	2402.87	0.153952		2402.87	0.285543		2402.87	0.170884		2402.87	0.212462		2402.87	0.325508
	2404.8	0.154278		2404.8	0.285795		2404.8	0.171118		2404.8	0.212966		2404.8	0.325901
	2406.73	0.154616		2406.73	0.28617		2406.73	0.17139		2406.73	0.213536		2406.73	0.326323
	2408.66	0.155081		2408.66	0.286664		2408.66	0.171765		2408.66	0.214259		2408.66	0.326897
	2410.58	0.155776		2410.58	0.287234		2410.58	0.172339		2410.58	0.215217		2410.58	0.327633
	2412.51	0.156673		2412.51	0.287942		2412.51	0.17308		2412.51	0.216368		2412.51	0.328473
	2414.44	0.157659		2414.44	0.288835		2414.44	0.173909		2414.44	0.217588		2414.44	0.32936
	2416.37	0.158602		2416.37	0.289737		2416.37	0.174727		2416.37	0.218816		2416.37	0.330275
	2418.3	0.159792		2418.3	0.290643		2418.3	0.175772		2418.3	0.220281		2418.3	0.331312
	2420.23	0.161915		2420.23	0.291961		2420.23	0.177482		2420.23	0.2225		2420.23	0.332713
	2422.16	0.166341		2422.16	0.29431		2422.16	0.180527		2422.16	0.226493		2422.16	0.335014
	2424.08	0.173808		2424.08	0.297709		2424.08	0.185041		2424.08	0.232571		2424.08	0.338397
	2426.01	0.179266		2426.01	0.30006		2426.01	0.188226		2426.01	0.236679		2426.01	0.340808
	2427.94	0.175964		2427.94	0.298852		2427.94	0.186637		2427.94	0.233878		2427.94	0.339588
	2429.87	0.168099		2429.87	0.295591		2429.87	0.182405		2429.87	0.227307		2429.87	0.336206
	2431.8	0.162537		2431.8	0.292968		2431.8	0.179215		2431.8	0.222253		2431.8	0.333524
	2433.73	0.159765		2433.73	0.291512		2433.73	0.177581		2433.73	0.219503		2433.73	0.332134
	2435.65	0.158353		2435.65	0.290807		2435.65	0.176777		2435.65	0.21808		2435.65	0.3315
	2437.58	0.157602		2437.58	0.290488		2437.58	0.176359		2437.58	0.217292		2437.58	0.33117
	2439.51	0.157212		2439.51	0.290261		2439.51	0.176093		2439.51	0.216774		2439.51	0.330944
	2441.44	0.156943		2441.44	0.290091		2441.44	0.175878		2441.44	0.216384		2441.44	0.33084
	2443.37	0.156715		2443.37	0.290019		2443.37	0.175702		2443.37	0.216076		2443.37	0.330847
	2445.3	0.156591		2445.3	0.290002		2445.3	0.175594		2445.3	0.215854		2445.3	0.330869
	2447.22	0.15655		2447.22	0.289966		2447.22	0.175545		2447.22	0.215686		2447.22	0.330802
	2449.15	0.156529		2449.15	0.28998		2449.15	0.175514		2449.15	0.215571		2449.15	0.330762
	2451.08	0.156507		2451.08	0.290019		2451.08	0.175419		2451.08	0.215474		2451.08	0.33083
	2453.01	0.156549		2453.01	0.290043		2453.01	0.175271		2453.01	0.215408		2453.01	0.330944
	2454.94	0.156635		2454.94	0.290019		2454.94	0.17514		2454.94	0.21535		2454.94	0.330977
	2456.87	0.156693		2456.87	0.290054		2456.87	0.17507		2456.87	0.215289		2456.87	0.330982
	2458.8	0.156739		2458.8	0.290169		2458.8	0.175039		2458.8	0.215246		2458.8	0.331062
	2460.72	0.156841		2460.72	0.290237		2460.72	0.175043		2460.72	0.215255		2460.72	0.331224
	2462.65	0.156974		2462.65	0.29023		2462.65	0.175038		2462.65	0.215292		2462.65	0.331341
	2464.58	0.157055		2464.58	0.290297		2464.58	0.175012		2464.58	0.215318		2464.58	0.331372
	2466.51	0.157125		2466.51	0.290416		2466.51	0.174995		2466.51	0.215314		2466.51	0.331426
	2468.44	0.157265		2468.44	0.290497		2468.44	0.17503		2468.44	0.215352		2468.44	0.331595
	2470.37	0.157419		2470.37	0.290558		2470.37	0.175129		2470.37	0.215412		2470.37	0.331768
	2472.3	0.157531		2472.3	0.290704		2472.3	0.175287		2472.3	0.215465		2472.3	0.331882
	2474.22	0.15764		2474.22	0.290898		2474.22	0.17544		2474.22	0.215536		2474.22	0.332009
	2476.15	0.157814		2476.15	0.291048		2476.15	0.175583		2476.15	0.215642		2476.15	0.332228
	2478.08	0.157966		2478.08	0.291157		2478.08	0.175651		2478.08	0.215742		2478.08	0.33244
	2480.01	0.158075		2480.01	0.291325		2480.01	0.175681		2480.01	0.21586		2480.01	0.332597
	2481.94	0.158199		2481.94	0.291484		2481.94	0.175738		2481.94	0.215957		2481.94	0.332696
	2483.87	0.158344		2483.87	0.291609		2483.87	0.175867		2483.87	0.216047		2483.87	0.332881
	2485.79	0.158479		2485.79	0.291771		2485.79	0.176016		2485.79	0.216156		2485.79	0.333146
	2487.72	0.158595		2487.72	0.291986		2487.72	0.176144		2487.72	0.216299		2487.72	0.333354
	2489.65	0.158711		2489.65	0.292149		2489.65	0.176215		2489.65	0.216416		2489.65	0.333479
	2491.58	0.158855		2491.58	0.292297		2491.58	0.176263		2491.58	0.216541		2491.58	0.333694
	2493.51	0.158992		2493.51	0.292486		2493.51	0.176332		2493.51	0.216685		2493.51	0.333985
	2495.44	0.159117		2495.44	0.292706		2495.44	0.17646		2495.44	0.216824		2495.44	0.33423
	2497.36	0.159256		2497.36	0.292859		2497.36	0.176618		2497.36	0.216967		2497.36	0.334378
	2499.29	0.159396		2499.29	0.292992		2499.29	0.176762		2499.29	0.217118		2499.29	0.334539
	2501.22	0.159512		2501.22	0.293191		2501.22	0.176863		2501.22	0.217263		2501.22	0.3348
	2503.15	0.159667		2503.15	0.293455		2503.15	0.176941		2503.15	0.217455		2503.15	0.335155
	2505.08	0.159862		2505.08	0.293664		2505.08	0.177016		2505.08	0.217655		2505.08	0.335417
	2507.01	0.160036		2507.01	0.293875		2507.01	0.177154		2507.01	0.217862		2507.01	0.33563
	2508.94	0.160166		2508.94	0.294148		2508.94	0.17735		2508.94	0.21805		2508.94	0.335895
	2510.86	0.16033		2510.86	0.294414		2510.86	0.177529		2510.86	0.218235		2510.86	0.336249
	2512.79	0.160507		2512.79	0.294596		2512.79	0.177618		2512.79	0.21842		2512.79	0.336572
	2514.72	0.160666		2514.72	0.294841		2514.72	0.177674		2514.72	0.218626		2514.72	0.336828
	2516.65	0.160805		2516.65	0.295154		2516.65	0.177765		2516.65	0.218818		2516.65	0.337089
	2518.58	0.160963		2518.58	0.295436		2518.58	0.177901		2518.58	0.219008		2518.58	0.337413
	2520.51	0.161128		2520.51	0.295655		2520.51	0.178048		2520.51	0.2192		2520.51	0.337753
	2522.43	0.161294		2522.43	0.29594		2522.43	0.178227		2522.43	0.219426		2522.43	0.338054
	2524.36	0.161453		2524.36	0.29629		2524.36	0.178374		2524.36	0.219641		2524.36	0.338342
	2526.29	0.161635		2526.29	0.296586		2526.29	0.17849		2526.29	0.219853		2526.29	0.3387
	2528.22	0.161814		2528.22	0.296808		2528.22	0.178573		2528.22	0.220052		2528.22	0.339057
	2530.15	0.161959		2530.15	0.297099		2530.15	0.178688		2530.15	0.220269		2530.15	0.339379
	2532.08	0.162112		2532.08	0.297417		2532.08	0.178847		2532.08	0.220503		2532.08	0.339652
	2534.01	0.162301		2534.01	0.297709		2534.01	0.179057		2534.01	0.220734		2534.01	0.34
	2535.93	0.162469		2535.93	0.297973		2535.93	0.17926		2535.93	0.220928		2535.93	0.340409
	2537.86	0.162621		2537.86	0.298276		2537.86	0.179425		2537.86	0.221144		2537.86	0.340759
	2539.79	0.162805		2539.79	0.298588		2539.79	0.179527		2539.79	0.221381		2539.79	0.341055
	2541.72	0.163009		2541.72	0.29887		2541.72	0.179639		2541.72	0.221601		2541.72	0.341372
	2543.65	0.163184		2543.65	0.299145		2543.65	0.179808		2543.65	0.22181		2543.65	0.341728
	2545.58	0.163342		2545.58	0.299488		2545.58	0.180043		2545.58	0.222051		2545.58	0.342119
	2547.51	0.16352		2547.51	0.299798		2547.51	0.180281		2547.51	0.222284		2547.51	0.342462
	2549.43	0.163727		2549.43	0.300084		2549.43	0.18046		2549.43	0.222527		2549.43	0.342785
	2551.36	0.163884		2551.36	0.300388		2551.36	0.180574		2551.36	0.222764		2551.36	0.343105
	2553.29	0.16404		2553.29	0.300731		2553.29	0.180699		2553.29	0.223006		2553.29	0.34348
	2555.22	0.164243		2555.22	0.301027		2555.22	0.180867		2555.22	0.223231		2555.22	0.343838
	2557.15	0.164442		2557.15	0.301293		2557.15	0.181095		2557.15	0.223465		2557.15	0.344146
	2559.08	0.164583		2559.08	0.301598		2559.08	0.181344		2559.08	0.223705		2559.08	0.344488
	2561	0.164749		2561	0.301955		2561	0.181572		2561	0.223947		2561	0.344885
	2562.93	0.164955		2562.93	0.30225		2562.93	0.181718		2562.93	0.22416		2562.93	0.345252
	2564.86	0.165152		2564.86	0.302538		2564.86	0.181826		2564.86	0.224402		2564.86	0.345581
	2566.79	0.165305		2566.79	0.30285		2566.79	0.18197		2566.79	0.224639		2566.79	0.345888
	2568.72	0.165485		2568.72	0.303154		2568.72	0.182178		2568.72	0.224867		2568.72	0.34626
	2570.65	0.165676		2570.65	0.303425		2570.65	0.182425		2570.65	0.225096		2570.65	0.346657
	2572.57	0.165847		2572.57	0.303751		2572.57	0.182667		2572.57	0.225352		2572.57	0.347013
	2574.5	0.166004		2574.5	0.304082		2574.5	0.18283		2574.5	0.225599		2574.5	0.34731
	2576.43	0.166195		2576.43	0.304388		2576.43	0.182981		2576.43	0.225845		2576.43	0.347674
	2578.36	0.166393		2578.36	0.304669		2578.36	0.183125		2578.36	0.226066		2578.36	0.348051
	2580.29	0.166564		2580.29	0.305002		2580.29	0.183312		2580.29	0.226291		2580.29	0.34841
	2582.22	0.166711		2582.22	0.305345		2582.22	0.183537		2582.22	0.226509		2582.22	0.348734
	2584.15	0.166892		2584.15	0.305634		2584.15	0.183775		2584.15	0.226754		2584.15	0.349086
	2586.07	0.167088		2586.07	0.305901		2586.07	0.183965		2586.07	0.227014		2586.07	0.349484
	2588	0.16727		2588	0.306244		2588	0.184106		2588	0.227267		2588	0.349893
	2589.93	0.167425		2589.93	0.306585		2589.93	0.184239		2589.93	0.227507		2589.93	0.350216
	2591.86	0.167624		2591.86	0.306891		2591.86	0.184419		2591.86	0.227784		2591.86	0.350538
	2593.79	0.167839		2593.79	0.307173		2593.79	0.184625		2593.79	0.228041		2593.79	0.350907
	2595.72	0.168011		2595.72	0.307516		2595.72	0.184887		2595.72	0.228261		2595.72	0.351292
	2597.64	0.168167		2597.64	0.307851		2597.64	0.185127		2597.64	0.228487		2597.64	0.351631
	2599.57	0.168371		2599.57	0.308153		2599.57	0.185298		2599.57	0.228754		2599.57	0.351961
	2601.5	0.168575		2601.5	0.308447		2601.5	0.185414		2601.5	0.229005		2601.5	0.352327
	2603.43	0.168755		2603.43	0.308803		2603.43	0.185549		2603.43	0.229247		2603.43	0.352721
	2605.36	0.168934		2605.36	0.309144		2605.36	0.185752		2605.36	0.229457		2605.36	0.353092
	2607.29	0.169144		2607.29	0.309454		2607.29	0.186026		2607.29	0.229703		2607.29	0.353462
	2609.22	0.16934		2609.22	0.309754		2609.22	0.186273		2609.22	0.229975		2609.22	0.353803
	2611.14	0.169522		2611.14	0.310086		2611.14	0.18647		2611.14	0.230272		2611.14	0.354193
	2613.07	0.169702		2613.07	0.310399		2613.07	0.186602		2613.07	0.230514		2613.07	0.354578
	2615	0.169907		2615	0.310712		2615	0.186733		2615	0.23073		2615	0.354909
	2616.93	0.170086		2616.93	0.31106		2616.93	0.186918		2616.93	0.230982		2616.93	0.355241
	2618.86	0.170248		2618.86	0.311427		2618.86	0.187175		2618.86	0.231284		2618.86	0.355635
	2620.79	0.170436		2620.79	0.311738		2620.79	0.187433		2620.79	0.231555		2620.79	0.356017
	2622.72	0.17065		2622.72	0.31203		2622.72	0.187656		2622.72	0.231785		2622.72	0.356382
	2624.64	0.170828		2624.64	0.312335		2624.64	0.187813		2624.64	0.231987		2624.64	0.35673
	2626.57	0.171002		2626.57	0.312672		2626.57	0.187954		2626.57	0.232237		2626.57	0.357086
	2628.5	0.171197		2628.5	0.312987		2628.5	0.188115		2628.5	0.23252		2628.5	0.357455
	2630.43	0.171411		2630.43	0.313345		2630.43	0.188347		2630.43	0.232788		2630.43	0.357859
	2632.36	0.171578		2632.36	0.313698		2632.36	0.188608		2632.36	0.232996		2632.36	0.358216
	2634.29	0.171758		2634.29	0.314042		2634.29	0.188844		2634.29	0.233239		2634.29	0.358599
	2636.22	0.171956		2636.22	0.314349		2636.22	0.189032		2636.22	0.233533		2636.22	0.359003
	2638.14	0.172153		2638.14	0.314668		2638.14	0.1892		2638.14	0.233849		2638.14	0.359391
	2640.07	0.172349		2640.07	0.314999		2640.07	0.189341		2640.07	0.234092		2640.07	0.359766
	2642	0.17259		2642	0.31536		2642	0.189525		2642	0.234316		2642	0.360154
	2643.93	0.172796		2643.93	0.315678		2643.93	0.189766		2643.93	0.234579		2643.93	0.360511
	2645.86	0.172958		2645.86	0.315985		2645.86	0.190014		2645.86	0.234904		2645.86	0.360908
	2647.79	0.173139		2647.79	0.316313		2647.79	0.190204		2647.79	0.2352		2647.79	0.36132
	2649.71	0.173364		2649.71	0.316655		2649.71	0.190375		2649.71	0.235454		2649.71	0.361719
	2651.64	0.173561		2651.64	0.316952		2651.64	0.190528		2651.64	0.235682		2651.64	0.362084
	2653.57	0.17375		2653.57	0.317316		2653.57	0.190723		2653.57	0.235969		2653.57	0.362462
	2655.5	0.173942		2655.5	0.317687		2655.5	0.190958		2655.5	0.236264		2655.5	0.362834
	2657.43	0.174157		2657.43	0.318036		2657.43	0.191231		2657.43	0.236527		2657.43	0.363213
	2659.36	0.17436		2659.36	0.318369		2659.36	0.191464		2659.36	0.236741		2659.36	0.363607
	2661.28	0.174567		2661.28	0.318733		2661.28	0.191647		2661.28	0.237017		2661.28	0.364027
	2663.21	0.174771		2663.21	0.319092		2663.21	0.191805		2663.21	0.237324		2663.21	0.364392
	2665.14	0.17497		2665.14	0.319438		2665.14	0.191979		2665.14	0.237625		2665.14	0.364748
	2667.07	0.175177		2667.07	0.319744		2667.07	0.192185		2667.07	0.237884		2667.07	0.365138
	2669	0.175386		2669	0.32009		2669	0.19247		2669	0.238135		2669	0.365534
	2670.93	0.175573		2670.93	0.320454		2670.93	0.192736		2670.93	0.238401		2670.93	0.36591
	2672.86	0.175782		2672.86	0.320811		2672.86	0.192971		2672.86	0.23872		2672.86	0.366322
	2674.78	0.175967		2674.78	0.321144		2674.78	0.193144		2674.78	0.239012		2674.78	0.366724
	2676.71	0.17616		2676.71	0.321544		2676.71	0.193322		2676.71	0.239302		2676.71	0.367151
	2678.64	0.176381		2678.64	0.321934		2678.64	0.193526		2678.64	0.239581		2678.64	0.367577
	2680.57	0.176622		2680.57	0.322277		2680.57	0.193771		2680.57	0.239905		2680.57	0.368011
	2682.5	0.176838		2682.5	0.322584		2682.5	0.194008		2682.5	0.240211		2682.5	0.368418
	2684.43	0.177041		2684.43	0.322936		2684.43	0.194229		2684.43	0.240468		2684.43	0.368818
	2686.36	0.177268		2686.36	0.323282		2686.36	0.194401		2686.36	0.240698		2686.36	0.369178
	2688.28	0.17751		2688.28	0.323622		2688.28	0.194571		2688.28	0.240982		2688.28	0.369584
	2690.21	0.177698		2690.21	0.323964		2690.21	0.194762		2690.21	0.241274		2690.21	0.370001
	2692.14	0.177907		2692.14	0.324353		2692.14	0.195016		2692.14	0.241574		2692.14	0.370417
	2694.07	0.178145		2694.07	0.324724		2694.07	0.195306		2694.07	0.241864		2694.07	0.370824
	2696	0.178347		2696	0.325084		2696	0.195579		2696	0.242181		2696	0.371261
	2697.93	0.178515		2697.93	0.325476		2697.93	0.195787		2697.93	0.242523		2697.93	0.371691
	2699.85	0.178747		2699.85	0.325889		2699.85	0.195958		2699.85	0.242854		2699.85	0.37213
	2701.78	0.178999		2701.78	0.326238		2701.78	0.196118		2701.78	0.243131		2701.78	0.372538
	2703.71	0.179213		2703.71	0.326595		2703.71	0.196349		2703.71	0.243407		2703.71	0.372925
	2705.64	0.179396		2705.64	0.32698		2705.64	0.196611		2705.64	0.2437		2705.64	0.373326
	2707.57	0.179611		2707.57	0.327365		2707.57	0.196901		2707.57	0.244044		2707.57	0.373794
	2709.5	0.17983		2709.5	0.327708		2709.5	0.197169		2709.5	0.244355		2709.5	0.37424
	2711.43	0.180038		2711.43	0.328111		2711.43	0.197367		2711.43	0.244658		2711.43	0.374669
	2713.35	0.180238		2713.35	0.328559		2713.35	0.197543		2713.35	0.24496		2713.35	0.375113
	2715.28	0.180496		2715.28	0.328992		2715.28	0.197787		2715.28	0.245294		2715.28	0.375584
	2717.21	0.180734		2717.21	0.329361		2717.21	0.198066		2717.21	0.24563		2717.21	0.376033
	2719.14	0.180939		2719.14	0.32977		2719.14	0.198371		2719.14	0.245973		2719.14	0.376463
	2721.07	0.181164		2721.07	0.330204		2721.07	0.198662		2721.07	0.246304		2721.07	0.376928
	2723	0.181426		2723	0.330662		2723	0.198943		2723	0.246682		2723	0.377471
	2724.92	0.181695		2724.92	0.33115		2724.92	0.199207		2724.92	0.247076		2724.92	0.378043
	2726.85	0.181958		2726.85	0.331668		2726.85	0.199478		2726.85	0.247432		2726.85	0.378559
	2728.78	0.18221		2728.78	0.332138		2728.78	0.199752		2728.78	0.247732		2728.78	0.378992
	2730.71	0.182483		2730.71	0.332609		2730.71	0.200086		2730.71	0.248082		2730.71	0.3795
	2732.64	0.182721		2732.64	0.333078		2732.64	0.200444		2732.64	0.248455		2732.64	0.380023
	2734.57	0.182974		2734.57	0.333581		2734.57	0.200792		2734.57	0.248866		2734.57	0.38054
	2736.49	0.183263		2736.49	0.334081		2736.49	0.201129		2736.49	0.249275		2736.49	0.38107
	2738.42	0.183566		2738.42	0.334541		2738.42	0.201426		2738.42	0.249675		2738.42	0.381596
	2740.35	0.183838		2740.35	0.334942		2740.35	0.201691		2740.35	0.250107		2740.35	0.382107
	2742.28	0.184152		2742.28	0.335404		2742.28	0.202043		2742.28	0.25058		2742.28	0.382649
	2744.21	0.184505		2744.21	0.335873		2744.21	0.202438		2744.21	0.251038		2744.21	0.38317
	2746.14	0.184875		2746.14	0.336395		2746.14	0.20286		2746.14	0.251567		2746.14	0.383732
	2748.07	0.185193		2748.07	0.336915		2748.07	0.203215		2748.07	0.252089		2748.07	0.384314
	2749.99	0.185543		2749.99	0.33742		2749.99	0.203509		2749.99	0.252594		2749.99	0.38492
	2751.92	0.185945		2751.92	0.337856		2751.92	0.203779		2751.92	0.253095		2751.92	0.385443
	2753.85	0.186435		2753.85	0.338364		2753.85	0.204174		2753.85	0.253704		2753.85	0.38599
	2755.78	0.187055		2755.78	0.339003		2755.78	0.204707		2755.78	0.254453		2755.78	0.386701
	2757.71	0.187911		2757.71	0.339744		2757.71	0.205364		2757.71	0.255357		2757.71	0.387556
	2759.64	0.188995		2759.64	0.340526		2759.64	0.20611		2759.64	0.256405		2759.64	0.38841
	2761.57	0.190068		2761.57	0.341279		2761.57	0.206823		2761.57	0.257469		2761.57	0.389261
	2763.49	0.190698		2763.49	0.341849		2763.49	0.207271		2763.49	0.258156		2763.49	0.389898
	2765.42	0.190647		2765.42	0.342155		2765.42	0.207355		2765.42	0.25825		2765.42	0.390226
	2767.35	0.190098		2767.35	0.342201		2767.35	0.207178		2767.35	0.257904		2767.35	0.390356
	2769.28	0.189487		2769.28	0.342259		2769.28	0.206969		2769.28	0.257499		2769.28	0.390406
	2771.21	0.189093		2771.21	0.342389		2771.21	0.206833		2771.21	0.257232		2771.21	0.39048
	2773.14	0.188969		2773.14	0.342594		2773.14	0.206804		2773.14	0.25716		2773.14	0.390728
	2775.06	0.188881		2775.06	0.342767		2775.06	0.206765		2775.06	0.257141		2775.06	0.391023
	2776.99	0.188774		2776.99	0.342957		2776.99	0.206739		2776.99	0.257124		2776.99	0.391251
	2778.92	0.18878		2778.92	0.343202		2778.92	0.206813		2778.92	0.257165		2778.92	0.391463
	2780.85	0.188921		2780.85	0.3435		2780.85	0.206988		2780.85	0.257298		2780.85	0.391769
	2782.78	0.189076		2782.78	0.343772		2782.78	0.207164		2782.78	0.257454		2782.78	0.392109
	2784.71	0.189244		2784.71	0.344093		2784.71	0.207356		2784.71	0.257674		2784.71	0.39247
	2786.64	0.189453		2786.64	0.344467		2786.64	0.20756		2786.64	0.257925		2786.64	0.392798
	2788.56	0.189717		2788.56	0.344838		2788.56	0.207774		2788.56	0.258233		2788.56	0.393162
	2790.49	0.189926		2790.49	0.345093		2790.49	0.207955		2790.49	0.258491		2790.49	0.393554
	2792.42	0.19009		2792.42	0.345358		2792.42	0.208143		2792.42	0.258687		2792.42	0.393944
	2794.35	0.190274		2794.35	0.34566		2794.35	0.208335		2794.35	0.258899		2794.35	0.394251
	2796.28	0.19051		2796.28	0.345986		2796.28	0.208565		2796.28	0.259187		2796.28	0.394568
	2798.21	0.190715		2798.21	0.346282		2798.21	0.20877		2798.21	0.259463		2798.21	0.39494
	2800.13	0.193145		2800.13	0.346912		2800.13	0.20967		2800.13	0.259823		2800.13	0.39539
	2802.06	0.194414		2802.06	0.347488		2802.06	0.210285		2802.06	0.260182		2802.06	0.39588
	2803.99	0.195453		2803.99	0.347963		2803.99	0.210791		2803.99	0.26069		2803.99	0.396301
	2805.92	0.196261		2805.92	0.348376		2805.92	0.211178		2805.92	0.260943		2805.92	0.396815
	2807.85	0.197097		2807.85	0.348856		2807.85	0.211769		2807.85	0.261477		2807.85	0.397296
	2809.78	0.197834		2809.78	0.349478		2809.78	0.212301		2809.78	0.261896		2809.78	0.397944
	2811.7	0.198597		2811.7	0.349983		2811.7	0.212774		2811.7	0.262475		2811.7	0.398529
	2813.63	0.199651		2813.63	0.350455		2813.63	0.213479		2813.63	0.263081		2813.63	0.399043
	2815.56	0.200666		2815.56	0.351221		2815.56	0.214188		2815.56	0.263663		2815.56	0.399737
	2817.49	0.202057		2817.49	0.352032		2817.49	0.215047		2817.49	0.264413		2817.49	0.400502
	2819.42	0.203671		2819.42	0.352907		2819.42	0.216204		2819.42	0.265369		2819.42	0.401466
	2821.35	0.205545		2821.35	0.353915		2821.35	0.217475		2821.35	0.26635		2821.35	0.40244
	2823.28	0.207628		2823.28	0.35497		2823.28	0.218798		2823.28	0.267456		2823.28	0.403448
	2825.2	0.20975		2825.2	0.356035		2825.2	0.220182		2825.2	0.268533		2825.2	0.404583
	2827.13	0.212082		2827.13	0.357052		2827.13	0.221624		2827.13	0.269673		2827.13	0.405711
	2829.06	0.214234		2829.06	0.358119		2829.06	0.223029		2829.06	0.270788		2829.06	0.406784
	2830.99	0.216266		2830.99	0.359246		2830.99	0.224451		2830.99	0.271941		2830.99	0.407916
	2832.92	0.217883		2832.92	0.360242		2832.92	0.225649		2832.92	0.272963		2832.92	0.408998
	2834.85	0.219254		2834.85	0.361046		2834.85	0.226608		2834.85	0.27397		2834.85	0.409866
	2836.78	0.219923		2836.78	0.361849		2836.78	0.227382		2836.78	0.274652		2836.78	0.410662
	2838.7	0.219938		2838.7	0.362191		2838.7	0.227661		2838.7	0.275242		2838.7	0.411215
	2840.63	0.219202		2840.63	0.362488		2840.63	0.227511		2840.63	0.275566		2840.63	0.411623
	2842.56	0.217891		2842.56	0.36239		2842.56	0.227088		2842.56	0.275506		2842.56	0.411706
	2844.49	0.215621		2844.49	0.362234		2844.49	0.226215		2844.49	0.275377		2844.49	0.411665
	2846.42	0.212892		2846.42	0.361754		2846.42	0.225086		2846.42	0.275126		2846.42	0.411521
	2848.35	0.209669		2848.35	0.361337		2848.35	0.22364		2848.35	0.274788		2848.35	0.411323
	2850.27	0.205838		2850.27	0.360809		2850.27	0.222093		2850.27	0.274328		2850.27	0.410871
	2852.2	0.201733		2852.2	0.359906		2852.2	0.220105		2852.2	0.273401		2852.2	0.410348
	2854.13	0.19703		2854.13	0.358851		2854.13	0.217733		2854.13	0.272156		2854.13	0.409441
	2856.06	0.192338		2856.06	0.35774		2856.06	0.215299		2856.06	0.270846		2856.06	0.408547
	2857.99	0.188037		2857.99	0.356551		2857.99	0.213111		2857.99	0.269569		2857.99	0.407593
	2859.92	0.183893		2859.92	0.355534		2859.92	0.210918		2859.92	0.268329		2859.92	0.406762
	2861.84	0.180478		2861.84	0.354598		2861.84	0.209044		2861.84	0.267076		2861.84	0.406085
	2863.77	0.177855		2863.77	0.353995		2863.77	0.207522		2863.77	0.266234		2863.77	0.405445
	2865.7	0.175962		2865.7	0.353465		2865.7	0.206477		2865.7	0.265593		2865.7	0.405193
	2867.63	0.175003		2867.63	0.3533		2867.63	0.20579		2867.63	0.265376		2867.63	0.405148
	2869.56	0.174971		2869.56	0.353503		2869.56	0.20574		2869.56	0.265238		2869.56	0.405478
	2871.49	0.175674		2871.49	0.353926		2871.49	0.206084		2871.49	0.265505		2871.49	0.405904
	2873.42	0.177219		2873.42	0.354602		2873.42	0.206801		2873.42	0.266155		2873.42	0.406732
	2875.34	0.179349		2875.34	0.355573		2875.34	0.207971		2875.34	0.267004		2875.34	0.407657
	2877.27	0.182273		2877.27	0.356708		2877.27	0.209556		2877.27	0.267991		2877.27	0.408772
	2879.2	0.185562		2879.2	0.358104		2879.2	0.211248		2879.2	0.269452		2879.2	0.410188
	2881.13	0.189151		2881.13	0.359587		2881.13	0.213196		2881.13	0.270814		2881.13	0.411549
	2883.06	0.192942		2883.06	0.361239		2883.06	0.215447		2883.06	0.272482		2883.06	0.413212
	2884.99	0.197016		2884.99	0.363023		2884.99	0.217772		2884.99	0.274208		2884.99	0.414903
	2886.92	0.201004		2886.92	0.364677		2886.92	0.220098		2886.92	0.276129		2886.92	0.416624
	2888.84	0.204941		2888.84	0.366548		2888.84	0.222533		2888.84	0.277985		2888.84	0.418407
	2890.77	0.208658		2890.77	0.368443		2890.77	0.225016		2890.77	0.279917		2890.77	0.420249
	2892.7	0.212411		2892.7	0.370199		2892.7	0.227393		2892.7	0.28184		2892.7	0.422015
	2894.63	0.21589		2894.63	0.37202		2894.63	0.229706		2894.63	0.283764		2894.63	0.423805
	2896.56	0.218981		2896.56	0.373587		2896.56	0.231842		2896.56	0.285473		2896.56	0.425437
	2898.49	0.221802		2898.49	0.375249		2898.49	0.233836		2898.49	0.287166		2898.49	0.427015
	2900.41	0.224394		2900.41	0.376606		2900.41	0.235646		2900.41	0.288699		2900.41	0.428464
	2902.34	0.226499		2902.34	0.377972		2902.34	0.237107		2902.34	0.290028		2902.34	0.429757
	2904.27	0.228093		2904.27	0.379002		2904.27	0.238447		2904.27	0.291058		2904.27	0.430815
	2906.2	0.229227		2906.2	0.37993		2906.2	0.23927		2906.2	0.291997		2906.2	0.431727
	2908.13	0.230143		2908.13	0.380536		2908.13	0.239845		2908.13	0.292598		2908.13	0.432484
	2910.06	0.230323		2910.06	0.380982		2910.06	0.240213		2910.06	0.293078		2910.06	0.43293
	2911.99	0.230077		2911.99	0.381198		2911.99	0.240084		2911.99	0.293231		2911.99	0.433225
	2913.91	0.229474		2913.91	0.381241		2913.91	0.239674		2913.91	0.293345		2913.91	0.433411
	2915.84	0.228628		2915.84	0.381348		2915.84	0.239039		2915.84	0.293214		2915.84	0.433373
	2917.77	0.227314		2917.77	0.381067		2917.77	0.238144		2917.77	0.292934		2917.77	0.433346
	2919.7	0.225489		2919.7	0.380714		2919.7	0.236877		2919.7	0.292322		2919.7	0.433033
	2921.63	0.223188		2921.63	0.380109		2921.63	0.235262		2921.63	0.291456		2921.63	0.432639
	2923.56	0.220755		2923.56	0.379299		2923.56	0.233492		2923.56	0.290353		2923.56	0.432038
	2925.49	0.218135		2925.49	0.378428		2925.49	0.231684		2925.49	0.289145		2925.49	0.431305
	2927.41	0.215326		2927.41	0.377535		2927.41	0.229768		2927.41	0.287949		2927.41	0.430538
	2929.34	0.212746		2929.34	0.376586		2929.34	0.227887		2929.34	0.286822		2929.34	0.429861
	2931.27	0.210322		2931.27	0.37577		2931.27	0.226324		2931.27	0.28563		2931.27	0.429148
	2933.2	0.20823		2933.2	0.375121		2933.2	0.224781		2933.2	0.284799		2933.2	0.428703
	2935.13	0.20656		2935.13	0.374593		2935.13	0.223584		2935.13	0.284095		2935.13	0.428363
	2937.06	0.205142		2937.06	0.374287		2937.06	0.222642		2937.06	0.283564		2937.06	0.42828
	2938.98	0.204256		2938.98	0.374041		2938.98	0.222119		2938.98	0.283299		2938.98	0.428269
	2940.91	0.203568		2940.91	0.374108		2940.91	0.221684		2940.91	0.283241		2940.91	0.428444
	2942.84	0.203286		2942.84	0.37423		2942.84	0.221492		2942.84	0.283447		2942.84	0.428881
	2944.77	0.203281		2944.77	0.374528		2944.77	0.221731		2944.77	0.283676		2944.77	0.429243
	2946.7	0.203526		2946.7	0.374954		2946.7	0.222126		2946.7	0.284167		2946.7	0.429944
	2948.63	0.204081		2948.63	0.375524		2948.63	0.222702		2948.63	0.28471		2948.63	0.43062
	2950.55	0.204686		2950.55	0.376326		2950.55	0.223279		2950.55	0.285411		2950.55	0.43141
	2952.48	0.205196		2952.48	0.377119		2952.48	0.22401		2952.48	0.286167		2952.48	0.43234
	2954.41	0.205802		2954.41	0.377779		2954.41	0.224574		2954.41	0.286904		2954.41	0.43321
	2956.34	0.206351		2956.34	0.37866		2956.34	0.225217		2956.34	0.287766		2956.34	0.433942
	2958.27	0.20671		2958.27	0.379351		2958.27	0.225673		2958.27	0.288354		2958.27	0.434794
	2960.2	0.206926		2960.2	0.379806		2960.2	0.226146		2960.2	0.289049		2960.2	0.435693
	2962.13	0.206863		2962.13	0.380404		2962.13	0.226469		2962.13	0.289496		2962.13	0.436305
	2964.05	0.206603		2964.05	0.380837		2964.05	0.226578		2964.05	0.289992		2964.05	0.436802
	2965.98	0.206351		2965.98	0.381171		2965.98	0.226631		2965.98	0.290269		2965.98	0.437257
	2967.91	0.206002		2967.91	0.381504		2967.91	0.226655		2967.91	0.290639		2967.91	0.437789
	2969.84	0.2057		2969.84	0.381939		2969.84	0.22657		2969.84	0.290957		2969.84	0.438287
	2971.77	0.205372		2971.77	0.382176		2971.77	0.226621		2971.77	0.291179		2971.77	0.438643
	2973.7	0.205157		2973.7	0.382414		2973.7	0.226635		2973.7	0.291669		2973.7	0.43927
	2975.62	0.205043		2975.62	0.382807		2975.62	0.226762		2975.62	0.292009		2975.62	0.439745
	2977.55	0.205193		2977.55	0.383371		2977.55	0.226972		2977.55	0.292687		2977.55	0.440458
	2979.48	0.205566		2979.48	0.383944		2979.48	0.227358		2979.48	0.293246		2979.48	0.441163
	2981.41	0.206264		2981.41	0.384668		2981.41	0.227766		2981.41	0.293979		2981.41	0.441928
	2983.34	0.20704		2983.34	0.385429		2983.34	0.228445		2983.34	0.294936		2983.34	0.442933
	2985.27	0.208245		2985.27	0.386532		2985.27	0.22915		2985.27	0.295865		2985.27	0.444047
	2987.2	0.209533		2987.2	0.387521		2987.2	0.230041		2987.2	0.296907		2987.2	0.445065
	2989.12	0.210823		2989.12	0.388476		2989.12	0.230848		2989.12	0.298063		2989.12	0.446169
	2991.05	0.212196		2991.05	0.389444		2991.05	0.231705		2991.05	0.299144		2991.05	0.447353
	2992.98	0.213754		2992.98	0.390422		2992.98	0.232574		2992.98	0.300194		2992.98	0.44851
	2994.91	0.215392		2994.91	0.391486		2994.91	0.233549		2994.91	0.301368		2994.91	0.44945
	2996.84	0.216936		2996.84	0.392512		2996.84	0.234663		2996.84	0.302424		2996.84	0.450753
	2998.77	0.218476		2998.77	0.393589		2998.77	0.235515		2998.77	0.303543		2998.77	0.451836
	3000.7	0.219977		3000.7	0.394752		3000.7	0.236603		3000.7	0.304529		3000.7	0.452815
	3002.62	0.222712		3002.62	0.397022		3002.62	0.239154		3002.62	0.307164		3002.62	0.455424
	3004.55	0.223139		3004.55	0.397749		3004.55	0.239528		3004.55	0.307876		3004.55	0.456294
	3006.48	0.223555		3006.48	0.398371		3006.48	0.239911		3006.48	0.308606		3006.48	0.457162
	3008.41	0.22391		3008.41	0.398926		3008.41	0.240321		3008.41	0.309286		3008.41	0.45799
	3010.34	0.224222		3010.34	0.399511		3010.34	0.240712		3010.34	0.309923		3010.34	0.458748
	3012.27	0.224648		3012.27	0.400218		3012.27	0.241116		3012.27	0.310644		3012.27	0.459563
	3014.19	0.225131		3014.19	0.400945		3014.19	0.241477		3014.19	0.311318		3014.19	0.460383
	3016.12	0.22561		3016.12	0.401723		3016.12	0.241872		3016.12	0.312046		3016.12	0.461218
	3018.05	0.226057		3018.05	0.402506		3018.05	0.242303		3018.05	0.312889		3018.05	0.462175
	3019.98	0.226574		3019.98	0.403334		3019.98	0.242793		3019.98	0.313755		3019.98	0.463157
	3021.91	0.227079		3021.91	0.40408		3021.91	0.243284		3021.91	0.314556		3021.91	0.464134
	3023.84	0.227543		3023.84	0.40479		3023.84	0.24375		3023.84	0.315338		3023.84	0.465122
	3025.76	0.228034		3025.76	0.405607		3025.76	0.244159		3025.76	0.316171		3025.76	0.466112
	3027.69	0.228518		3027.69	0.406445		3027.69	0.244561		3027.69	0.317023		3027.69	0.467092
	3029.62	0.228922		3029.62	0.407098		3029.62	0.244937		3029.62	0.317648		3029.62	0.467813
	3031.55	0.229381		3031.55	0.407861		3031.55	0.245439		3031.55	0.318465		3031.55	0.468791
	3033.48	0.229868		3033.48	0.408672		3033.48	0.245959		3033.48	0.319379		3033.48	0.4699
	3035.41	0.230454		3035.41	0.409561		3035.41	0.246504		3035.41	0.320339		3035.41	0.470972
	3037.34	0.231007		3037.34	0.410382		3037.34	0.246958		3037.34	0.321332		3037.34	0.472108
	3039.26	0.231455		3039.26	0.411116		3039.26	0.247356		3039.26	0.322255		3039.26	0.473214
	3041.19	0.231917		3041.19	0.411917		3041.19	0.247785		3041.19	0.323104		3041.19	0.474231
	3043.12	0.232497		3043.12	0.41284		3043.12	0.248317		3043.12	0.323986		3043.12	0.475256
	3045.05	0.233055		3045.05	0.413712		3045.05	0.248877		3045.05	0.324873		3045.05	0.476268
	3046.98	0.233596		3046.98	0.414624		3046.98	0.249425		3046.98	0.325748		3046.98	0.477263
	3048.91	0.234105		3048.91	0.415491		3048.91	0.249899		3048.91	0.326697		3048.91	0.478383
	3050.84	0.234688		3050.84	0.416386		3050.84	0.25036		3050.84	0.327688		3050.84	0.479565
	3052.76	0.235267		3052.76	0.417287		3052.76	0.250809		3052.76	0.328614		3052.76	0.480631
	3054.69	0.2358		3054.69	0.418217		3054.69	0.251311		3054.69	0.32952		3054.69	0.481684
	3056.62	0.236382		3056.62	0.419171		3056.62	0.251905		3056.62	0.330537		3056.62	0.482865
	3058.55	0.237027		3058.55	0.420141		3058.55	0.252545		3058.55	0.331687		3058.55	0.484205
	3060.48	0.237588		3060.48	0.421075		3060.48	0.253078		3060.48	0.33273		3060.48	0.485461
	3062.41	0.238122		3062.41	0.422028		3062.41	0.253562		3062.41	0.333673		3062.41	0.486562
	3064.33	0.238661		3064.33	0.422876		3064.33	0.254017		3064.33	0.334617		3064.33	0.487633
	3066.26	0.239257		3066.26	0.423807		3066.26	0.254547		3066.26	0.335732		3066.26	0.488901
	3068.19	0.239888		3068.19	0.42484		3068.19	0.255152		3068.19	0.336846		3068.19	0.490137
	3070.12	0.240547		3070.12	0.425929		3070.12	0.255809		3070.12	0.337997		3070.12	0.491464
	3072.05	0.241164		3072.05	0.426945		3072.05	0.256407		3072.05	0.339158		3072.05	0.49279
	3073.98	0.241778		3073.98	0.427907		3073.98	0.256945		3073.98	0.340381		3073.98	0.494166
	3075.91	0.242339		3075.91	0.428822		3075.91	0.257399		3075.91	0.341491		3075.91	0.495474
	3077.83	0.242961		3077.83	0.429873		3077.83	0.257936		3077.83	0.34256		3077.83	0.496718
	3079.76	0.243628		3079.76	0.430914		3079.76	0.258551		3079.76	0.343661		3079.76	0.497926
	3081.69	0.244323		3081.69	0.431983		3081.69	0.259232		3081.69	0.344934		3081.69	0.499364
	3083.62	0.244975		3083.62	0.433092		3083.62	0.259872		3083.62	0.34615		3083.62	0.500795
	3085.55	0.245666		3085.55	0.434299		3085.55	0.260515		3085.55	0.347368		3085.55	0.502189
	3087.48	0.246371		3087.48	0.435417		3087.48	0.261102		3087.48	0.348674		3087.48	0.503655
	3089.41	0.247066		3089.41	0.436543		3089.41	0.261704		3089.41	0.350011		3089.41	0.50517
	3091.33	0.247818		3091.33	0.437765		3091.33	0.262351		3091.33	0.351272		3091.33	0.506624
	3093.26	0.248642		3093.26	0.439082		3093.26	0.2631		3093.26	0.352536		3093.26	0.508128
	3095.19	0.249358		3095.19	0.440285		3095.19	0.263819		3095.19	0.353814		3095.19	0.509602
	3097.12	0.250041		3097.12	0.44148		3097.12	0.264498		3097.12	0.355294		3097.12	0.5112
	3099.05	0.25072		3099.05	0.442645		3099.05	0.265074		3099.05	0.356579		3099.05	0.512602

## Sheet: CD Spectral Data
6M cells/mL	wavelength(nm)	CD signal(Millidegree)	20M cells/mL	wavelength(nm)	CD signal(Millidegree)
	390	-1.16475		390	-8.24458
	390.5	-1.10633		390.5	-8.26932
	391	-1.054		391	-8.26874
	391.5	-1.00741		391.5	-8.2458
	392	-0.966201		392	-8.20343
	392.5	-0.930032		392.5	-8.14457
	393	-0.89855		393	-8.07216
	393.5	-0.871402		393.5	-7.98916
	394	-0.848238		394	-7.8985
	394.5	-0.828707		394.5	-7.80313
	395	-0.812457		395	-7.70598
	395.5	-0.799138		395.5	-7.61
	396	-0.788399		396	-7.51813
	396.5	-0.76979		396.5	-7.44001
	397	-0.773697		397	-7.43188
	397.5	-0.774483		397.5	-7.38037
	398	-0.749695		398	-7.30081
	398.5	-0.756549		398.5	-7.34531
	399	-0.756183		399	-7.35337
	399.5	-0.773376		399.5	-7.37798
	400	-0.805165		400	-7.43771
	400.5	-0.797668		400.5	-7.4235
	401	-0.78674		401	-7.45584
	401.5	-0.831393		401.5	-7.42683
	402	-0.827842		402	-7.45726
	402.5	-0.784339		402.5	-7.43635
	403	-0.786009		403	-7.45651
	403.5	-0.804561		403.5	-7.42331
	404	-0.773203		404	-7.32012
	404.5	-0.746477		404.5	-7.19999
	405	-0.758747		405	-7.10445
	405.5	-0.719221		405.5	-7.07217
	406	-0.680601		406	-6.88318
	406.5	-0.640083		406.5	-6.74007
	407	-0.642053		407	-6.70916
	407.5	-0.598751		407.5	-6.60695
	408	-0.573908		408	-6.61618
	408.5	-0.551871		408.5	-6.5924
	409	-0.585039		409	-6.62169
	409.5	-0.587908		409.5	-6.63682
	410	-0.549074		410	-6.61877
	410.5	-0.530775		410.5	-6.62426
	411	-0.539113		411	-6.59542
	411.5	-0.540589		411.5	-6.69173
	412	-0.518584		412	-6.69383
	412.5	-0.52997		412.5	-6.66542
	413	-0.541067		413	-6.63684
	413.5	-0.569299		413.5	-6.59037
	414	-0.563919		414	-6.604
	414.5	-0.536733		414.5	-6.48647
	415	-0.574191		415	-6.38528
	415.5	-0.541608		415.5	-6.31309
	416	-0.556964		416	-6.2195
	416.5	-0.539952		416.5	-6.16212
	417	-0.551692		417	-6.16044
	417.5	-0.545		417.5	-6.10794
	418	-0.532486		418	-5.96043
	418.5	-0.543536		418.5	-5.95565
	419	-0.502289		419	-5.93236
	419.5	-0.485678		419.5	-5.86246
	420	-0.463212		420	-5.86879
	420.5	-0.430301		420.5	-5.84371
	421	-0.40252		421	-5.81582
	421.5	-0.326113		421.5	-5.77145
	422	-0.26557		422	-5.71407
	422.5	-0.271199		422.5	-5.66136
	423	-0.228439		423	-5.66095
	423.5	-0.208988		423.5	-5.65824
	424	-0.215524		424	-5.60092
	424.5	-0.1962		424.5	-5.59994
	425	-0.16758		425	-5.5458
	425.5	-0.145556		425.5	-5.51068
	426	-0.132068		426	-5.45819
	426.5	-0.0823927		426.5	-5.4369
	427	-0.085125		427	-5.49672
	427.5	-0.0294001		427.5	-5.49896
	428	-0.0539629		428	-5.59237
	428.5	-0.0100939		428.5	-5.61523
	429	-0.00103116		429	-5.60014
	429.5	0.0339503		429.5	-5.51397
	430	0.0699337		430	-5.52869
	430.5	0.0610394		430.5	-5.55273
	431	0.084142		431	-5.52196
	431.5	0.0777512		431.5	-5.49512
	432	0.12031		432	-5.54828
	432.5	0.110108		432.5	-5.62436
	433	0.0999258		433	-5.64241
	433.5	0.101503		433.5	-5.74058
	434	0.105848		434	-5.856
	434.5	0.0846164		434.5	-5.90113
	435	0.0931976		435	-6.0626
	435.5	0.0622675		435.5	-6.23022
	436	0.0556839		436	-6.37871
	436.5	0.0564244		436.5	-6.57545
	437	0.0205052		437	-6.70549
	437.5	0.00224805		437.5	-6.87072
	438	-0.0304074		438	-7.0774
	438.5	-0.0504713		438.5	-7.33236
	439	-0.0648997		439	-7.51155
	439.5	-0.0992365		439.5	-7.6914
	440	-0.163449		440	-7.82851
	440.5	-0.1953		440.5	-7.94507
	441	-0.24829		441	-7.99963
	441.5	-0.332427		441.5	-8.08108
	442	-0.375666		442	-8.14666
	442.5	-0.448255		442.5	-8.19231
	443	-0.470468		443	-8.18357
	443.5	-0.522512		443.5	-8.13977
	444	-0.580794		444	-8.11907
	444.5	-0.627277		444.5	-8.04379
	445	-0.632573		445	-7.93285
	445.5	-0.613775		445.5	-7.84737
	446	-0.562072		446	-7.68699
	446.5	-0.535359		446.5	-7.49705
	447	-0.488583		447	-7.36414
	447.5	-0.424652		447.5	-7.18789
	448	-0.390019		448	-7.04116
	448.5	-0.352709		448.5	-6.94137
	449	-0.317653		449	-6.80628
	449.5	-0.293577		449.5	-6.72984
	450	-0.257608		450	-6.67841
	450.5	-0.245735		450.5	-6.68632
	451	-0.203879		451	-6.692
	451.5	-0.183578		451.5	-6.69495
	452	-0.159083		452	-6.69818
	452.5	-0.133507		452.5	-6.82763
	453	-0.108749		453	-6.85771
	453.5	-0.0874681		453.5	-7.00829
	454	-0.0728617		454	-7.09452
	454.5	-0.0653617		454.5	-7.32559
	455	-0.0665455		455	-7.44819
	455.5	-0.0996006		455.5	-7.59157
	456	-0.123257		456	-7.83642
	456.5	-0.141671		456.5	-8.00619
	457	-0.125222		457	-8.17437
	457.5	-0.107782		457.5	-8.3561
	458	-0.0818155		458	-8.45695
	458.5	-0.0764091		458.5	-8.55265
	459	-0.0861585		459	-8.72167
	459.5	-0.0988963		459.5	-8.86984
	460	-0.12223		460	-9.02949
	460.5	-0.146462		460.5	-9.15871
	461	-0.220289		461	-9.30317
	461.5	-0.296721		461.5	-9.3835
	462	-0.343938		462	-9.49822
	462.5	-0.366041		462.5	-9.6148
	463	-0.360708		463	-9.68412
	463.5	-0.365069		463.5	-9.71274
	464	-0.381336		464	-9.81088
	464.5	-0.376395		464.5	-9.85551
	465	-0.359684		465	-9.87905
	465.5	-0.373193		465.5	-9.9334
	466	-0.370764		466	-9.91697
	466.5	-0.350379		466.5	-9.94463
	467	-0.367646		467	-9.96263
	467.5	-0.365373		467.5	-10.019
	468	-0.344778		468	-10.0729
	468.5	-0.342268		468.5	-10.104
	469	-0.336493		469	-10.1798
	469.5	-0.367991		469.5	-10.2713
	470	-0.360962		470	-10.3364
	470.5	-0.38319		470.5	-10.4344
	471	-0.420183		471	-10.618
	471.5	-0.438032		471.5	-10.7186
	472	-0.47347		472	-10.8782
	472.5	-0.557822		472.5	-11.0418
	473	-0.639806		473	-11.2537
	473.5	-0.674234		473.5	-11.4059
	474	-0.738809		474	-11.645
	474.5	-0.773563		474.5	-11.7947
	475	-0.832863		475	-11.9382
	475.5	-0.846676		475.5	-12.0868
	476	-0.871427		476	-12.2469
	476.5	-0.879514		476.5	-12.381
	477	-0.895534		477	-12.4736
	477.5	-0.937707		477.5	-12.5415
	478	-0.966304		478	-12.6094
	478.5	-1.01072		478.5	-12.6848
	479	-1.00915		479	-12.7618
	479.5	-0.991624		479.5	-12.748
	480	-0.994054		480	-12.7362
	480.5	-1.04252		480.5	-12.7205
	481	-1.06202		481	-12.724
	481.5	-1.0779		481.5	-12.6879
	482	-1.09986		482	-12.6354
	482.5	-1.11911		482.5	-12.5608
	483	-1.1496		483	-12.5487
	483.5	-1.14005		483.5	-12.5268
	484	-1.17276		484	-12.4974
	484.5	-1.21435		484.5	-12.5074
	485	-1.21668		485	-12.5022
	485.5	-1.24758		485.5	-12.525
	486	-1.29479		486	-12.5288
	486.5	-1.31266		486.5	-12.5262
	487	-1.33924		487	-12.5822
	487.5	-1.35627		487.5	-12.6821
	488	-1.40586		488	-12.7671
	488.5	-1.41978		488.5	-12.8517
	489	-1.45835		489	-12.8681
	489.5	-1.46848		489.5	-12.9585
	490	-1.50038		490	-13.0777
	490.5	-1.54351		490.5	-13.105
	491	-1.51046		491	-13.1113
	491.5	-1.49856		491.5	-13.1369
	492	-1.54324		492	-13.225
	492.5	-1.55505		492.5	-13.2383
	493	-1.53985		493	-13.304
	493.5	-1.58049		493.5	-13.2826
	494	-1.58149		494	-13.2807
	494.5	-1.55611		494.5	-13.2486
	495	-1.56605		495	-13.2323
	495.5	-1.5515		495.5	-13.2162
	496	-1.56628		496	-13.1619
	496.5	-1.58483		496.5	-13.0736
	497	-1.57364		497	-12.9541
	497.5	-1.60419		497.5	-12.8986
	498	-1.5953		498	-12.7713
	498.5	-1.5865		498.5	-12.6825
	499	-1.5904		499	-12.6058
	499.5	-1.62481		499.5	-12.5919
	500	-1.61595		500	-12.4505
	500.5	-1.58879		500.5	-12.339
	501	-1.61316		501	-12.2132
	501.5	-1.59452		501.5	-12.0885
	502	-1.65875		502	-12.0383
	502.5	-1.67364		502.5	-11.9208
	503	-1.65129		503	-11.8058
	503.5	-1.66122		503.5	-11.7419
	504	-1.67238		504	-11.6647
	504.5	-1.67075		504.5	-11.5582
	505	-1.64785		505	-11.4516
	505.5	-1.65772		505.5	-11.3184
	506	-1.65671		506	-11.2183
	506.5	-1.63592		506.5	-11.0768
	507	-1.61292		507	-10.9374
	507.5	-1.55422		507.5	-10.8323
	508	-1.53435		508	-10.7064
	508.5	-1.50286		508.5	-10.5222
	509	-1.43814		509	-10.4115
	509.5	-1.38227		509.5	-10.3011
	510	-1.29255		510	-10.1772
	510.5	-1.24994		510.5	-10.1304
	511	-1.2584		511	-10.0968
	511.5	-1.24975		511.5	-10.0835
	512	-1.18671		512	-9.93145
	512.5	-1.15602		512.5	-9.86231
	513	-1.12654		513	-9.81017
	513.5	-1.10638		513.5	-9.77193
	514	-1.12522		514	-9.80033
	514.5	-1.11232		514.5	-9.74297
	515	-1.09815		515	-9.74983
	515.5	-1.08088		515.5	-9.78779
	516	-1.07685		516	-9.79721
	516.5	-1.06449		516.5	-9.79324
	517	-1.04756		517	-9.78417
	517.5	-1.06322		517.5	-9.86003
	518	-1.10624		518	-9.89225
	518.5	-1.10027		518.5	-9.94578
	519	-1.10571		519	-9.97427
	519.5	-1.06713		519.5	-10.0237
	520	-1.07827		520	-10.0794
	520.5	-1.05266		520.5	-10.1047
	521	-1.0696		521	-10.1836
	521.5	-1.06068		521.5	-10.2422
	522	-1.10039		522	-10.3059
	522.5	-1.11826		522.5	-10.3895
	523	-1.16139		523	-10.4846
	523.5	-1.12817		523.5	-10.5276
	524	-1.0948		524	-10.5083
	524.5	-1.08562		524.5	-10.5557
	525	-1.08692		525	-10.5856
	525.5	-1.15415		525.5	-10.6308
	526	-1.18297		526	-10.6697
	526.5	-1.1815		526.5	-10.7216
	527	-1.16604		527	-10.7634
	527.5	-1.18169		527.5	-10.8138
	528	-1.16779		528	-10.8175
	528.5	-1.20393		528.5	-10.9007
	529	-1.22559		529	-10.9492
	529.5	-1.24756		529.5	-11.0307
	530	-1.28989		530	-11.0341
	530.5	-1.2762		530.5	-11.0661
	531	-1.31598		531	-11.0568
	531.5	-1.30038		531.5	-11.0465
	532	-1.32339		532	-11.0899
	532.5	-1.35163		532.5	-11.1258
	533	-1.36835		533	-11.1249
	533.5	-1.38264		533.5	-11.1502
	534	-1.39349		534	-11.1914
	534.5	-1.40881		534.5	-11.2694
	535	-1.41953		535	-11.2868
	535.5	-1.36413		535.5	-11.2461
	536	-1.35717		536	-11.251
	536.5	-1.38113		536.5	-11.2633
	537	-1.38303		537	-11.2676
	537.5	-1.37128		537.5	-11.2706
	538	-1.35202		538	-11.276
	538.5	-1.3485		538.5	-11.2786
	539	-1.36099		539	-11.3084
	539.5	-1.36465		539.5	-11.285
	540	-1.36737		540	-11.2922
	540.5	-1.40085		540.5	-11.3167
	541	-1.37172		541	-11.3052
	541.5	-1.3933		541.5	-11.3031
	542	-1.4072		542	-11.2682
	542.5	-1.41063		542.5	-11.2795
	543	-1.44131		543	-11.2648
	543.5	-1.41722		543.5	-11.2317
	544	-1.40382		544	-11.2448
	544.5	-1.44475		544.5	-11.2493
	545	-1.49051		545	-11.2398
	545.5	-1.51326		545.5	-11.2775
	546	-1.51083		546	-11.2676
	546.5	-1.54897		546.5	-11.2339
	547	-1.54395		547	-11.1981
	547.5	-1.53309		547.5	-11.1991
	548	-1.50871		548	-11.1679
	548.5	-1.46604		548.5	-11.1555
	549	-1.43761		549	-11.1578
	549.5	-1.43362		549.5	-11.1235
	550	-1.44216		550	-11.1204
	550.5	-1.45683		550.5	-11.152
	551	-1.42255		551	-11.1762
	551.5	-1.38838		551.5	-11.1468
	552	-1.38859		552	-11.1683
	552.5	-1.38305		552.5	-11.1753
	553	-1.37065		553	-11.1608
	553.5	-1.38479		553.5	-11.2101
	554	-1.37589		554	-11.2809
	554.5	-1.35586		554.5	-11.2388
	555	-1.37559		555	-11.2252
	555.5	-1.38269		555.5	-11.1906
	556	-1.3548		556	-11.1926
	556.5	-1.41486		556.5	-11.1639
	557	-1.45376		557	-11.1654
	557.5	-1.43073		557.5	-11.1425
	558	-1.44777		558	-11.1585
	558.5	-1.44806		558.5	-11.1266
	559	-1.4383		559	-11.1078
	559.5	-1.383		559.5	-11.0712
	560	-1.32614		560	-11.0449
	560.5	-1.29194		560.5	-11.0353
	561	-1.30421		561	-11.0512
	561.5	-1.30239		561.5	-11.0144
	562	-1.29049		562	-10.9786
	562.5	-1.31165		562.5	-11.002
	563	-1.29683		563	-10.965
	563.5	-1.28621		563.5	-10.9693
	564	-1.29372		564	-10.9527
	564.5	-1.33207		564.5	-10.9934
	565	-1.36894		565	-10.9718
	565.5	-1.39539		565.5	-11.0646
	566	-1.38988		566	-11.0584
	566.5	-1.39865		566.5	-10.9579
	567	-1.40729		567	-10.9941
	567.5	-1.36871		567.5	-10.9886
	568	-1.38368		568	-11.0031
	568.5	-1.44433		568.5	-11.031
	569	-1.44591		569	-11.0855
	569.5	-1.43502		569.5	-11.1203
	570	-1.4284		570	-11.1179
	570.5	-1.41462		570.5	-11.0218
	571	-1.41217		571	-11.0349
	571.5	-1.38356		571.5	-11.0071
	572	-1.35539		572	-11.0079
	572.5	-1.34414		572.5	-10.9934
	573	-1.38331		573	-10.9731
	573.5	-1.40551		573.5	-10.8636
	574	-1.37629		574	-10.8017
	574.5	-1.39027		574.5	-10.7959
	575	-1.3799		575	-10.7509
	575.5	-1.36459		575.5	-10.7588
	576	-1.40232		576	-10.8244
	576.5	-1.44166		576.5	-10.8047
	577	-1.42046		577	-10.7994
	577.5	-1.40677		577.5	-10.8285
	578	-1.38701		578	-10.7818
	578.5	-1.40254		578.5	-10.747
	579	-1.38652		579	-10.7461
	579.5	-1.42018		579.5	-10.7541
	580	-1.48954		580	-10.7197
	580.5	-1.48599		580.5	-10.6775
	581	-1.5072		581	-10.6315
	581.5	-1.52742		581.5	-10.6262
	582	-1.53501		582	-10.6052
	582.5	-1.52191		582.5	-10.6107
	583	-1.52157		583	-10.7041
	583.5	-1.5036		583.5	-10.7353
	584	-1.54184		584	-10.7805
	584.5	-1.54397		584.5	-10.7132
	585	-1.56683		585	-10.6225
	585.5	-1.54478		585.5	-10.5684
	586	-1.54353		586	-10.5664
	586.5	-1.5787		586.5	-10.5875
	587	-1.54885		587	-10.5884
	587.5	-1.51272		587.5	-10.6042
	588	-1.50967		588	-10.6526
	588.5	-1.50392		588.5	-10.5779
	589	-1.47155		589	-10.5085
	589.5	-1.45467		589.5	-10.4246
	590	-1.47544		590	-10.374
	590.5	-1.43743		590.5	-10.2759
	591	-1.41456		591	-10.1893
	591.5	-1.45165		591.5	-10.1202
	592	-1.43839		592	-10.0114
	592.5	-1.37598		592.5	-9.95114
	593	-1.37531		593	-9.91343
	593.5	-1.34153		593.5	-9.97491
	594	-1.31935		594	-10.0035
	594.5	-1.29966		594.5	-10.0063
	595	-1.32217		595	-10.0286
	595.5	-1.32755		595.5	-10.0255
	596	-1.31935		596	-9.97995
	596.5	-1.34141		596.5	-9.9719
	597	-1.39342		597	-10.0503
	597.5	-1.38652		597.5	-10.0678
	598	-1.42659		598	-10.1402
	598.5	-1.39223		598.5	-10.1702
	599	-1.36223		599	-10.179
	599.5	-1.33264		599.5	-10.1244
	600	-1.39451		600	-10.1344
	600.5	-1.41099		600.5	-10.065
	601	-1.43238		601	-10.0634
	601.5	-1.38422		601.5	-10.0598
	602	-1.39745		602	-10.0792
	602.5	-1.31646		602.5	-10.0536
	603	-1.3033		603	-10.0519
	603.5	-1.35296		603.5	-10.109
	604	-1.32132		604	-10.1257
	604.5	-1.3063		604.5	-10.1575
	605	-1.34657		605	-10.2347
	605.5	-1.31366		605.5	-10.3474
	606	-1.34646		606	-10.3885
	606.5	-1.36796		606.5	-10.4556
	607	-1.35488		607	-10.4906
	607.5	-1.33644		607.5	-10.5234
	608	-1.37185		608	-10.5441
	608.5	-1.43419		608.5	-10.5543
	609	-1.42424		609	-10.5197
	609.5	-1.4426		609.5	-10.4798
	610	-1.46146		610	-10.4263
	610.5	-1.456		610.5	-10.3572
	611	-1.50676		611	-10.3354
	611.5	-1.50391		611.5	-10.1982
	612	-1.58858		612	-10.1938
	612.5	-1.56951		612.5	-10.1081
	613	-1.57243		613	-10.1021
	613.5	-1.49124		613.5	-10.0669
	614	-1.51164		614	-10.0504
	614.5	-1.43883		614.5	-10.047
	615	-1.46076		615	-10.0589
	615.5	-1.52322		615.5	-10.1319
	616	-1.51128		616	-10.2032
	616.5	-1.53106		616.5	-10.3499
	617	-1.5561		617	-10.4272
	617.5	-1.47475		617.5	-10.4375
	618	-1.55277		618	-10.4812
	618.5	-1.51951		618.5	-10.5537
	619	-1.4394		619	-10.5814
	619.5	-1.46357		619.5	-10.5893
	620	-1.4763		620	-10.5655
	620.5	-1.50047		620.5	-10.551
	621	-1.55509		621	-10.5498
	621.5	-1.58797		621.5	-10.6278
	622	-1.60857		622	-10.5434
	622.5	-1.66085		622.5	-10.5871
	623	-1.68456		623	-10.6084
	623.5	-1.61799		623.5	-10.5209
	624	-1.64344		624	-10.5601
	624.5	-1.58356		624.5	-10.5393
	625	-1.58053		625	-10.5314
	625.5	-1.53753		625.5	-10.4711
	626	-1.5463		626	-10.4452
	626.5	-1.46552		626.5	-10.4746
	627	-1.4448		627	-10.5104
	627.5	-1.37227		627.5	-10.556
	628	-1.29118		628	-10.5778
	628.5	-1.26483		628.5	-10.601
	629	-1.23099		629	-10.5646
	629.5	-1.17083		629.5	-10.5402
	630	-1.19733		630	-10.5791
	630.5	-1.13337		630.5	-10.5999
	631	-1.11087		631	-10.5905
	631.5	-1.16706		631.5	-10.5497
	632	-1.20899		632	-10.6056
	632.5	-1.29824		632.5	-10.6001
	633	-1.34215		633	-10.5157
	633.5	-1.36463		633.5	-10.5347
	634	-1.38829		634	-10.4689
	634.5	-1.41424		634.5	-10.508
	635	-1.42604		635	-10.5306
	635.5	-1.40466		635.5	-10.5612
	636	-1.47104		636	-10.6694
	636.5	-1.453		636.5	-10.6356
	637	-1.45447		637	-10.5799
	637.5	-1.39029		637.5	-10.5486
	638	-1.36987		638	-10.5878
	638.5	-1.31018		638.5	-10.6697
	639	-1.28846		639	-10.7536
	639.5	-1.3041		639.5	-10.8622
	640	-1.33896		640	-10.9987
	640.5	-1.40649		640.5	-11.1459
	641	-1.45508		641	-11.2628
	641.5	-1.51542		641.5	-11.3823
	642	-1.60286		642	-11.5403
	642.5	-1.74086		642.5	-11.7231
	643	-1.84536		643	-11.9168
	643.5	-1.91032		643.5	-12.0886
	644	-1.98905		644	-12.2765
	644.5	-2.03441		644.5	-12.3417
	645	-2.05538		645	-12.3889
	645.5	-2.07296		645.5	-12.5603
	646	-2.10907		646	-12.7184
	646.5	-2.17529		646.5	-12.9062
	647	-2.2076		647	-13.0787
	647.5	-2.2336		647.5	-13.2749
	648	-2.23944		648	-13.544
	648.5	-2.22149		648.5	-13.727
	649	-2.26942		649	-13.9404
	649.5	-2.371		649.5	-14.229
	650	-2.46005		650	-14.569
	650.5	-2.51636		650.5	-14.9741
	651	-2.57725		651	-15.4068
	651.5	-2.66856		651.5	-15.8325
	652	-2.71024		652	-16.2425
	652.5	-2.81503		652.5	-16.5884
	653	-2.9636		653	-16.9832
	653.5	-3.08105		653.5	-17.3061
	654	-3.14028		654	-17.5525
	654.5	-3.21848		654.5	-17.8092
	655	-3.26172		655	-18.0309
	655.5	-3.29416		655.5	-18.1781
	656	-3.33094		656	-18.1461
	656.5	-3.38865		656.5	-18.1116
	657	-3.40344		657	-17.9519
	657.5	-3.4415		657.5	-17.8996
	658	-3.51533		658	-17.8513
	658.5	-3.50454		658.5	-17.6073
	659	-3.48612		659	-17.2968
	659.5	-3.49329		659.5	-17.141
	660	-3.41926		660	-17.0084
	660.5	-3.44348		660.5	-16.8499
	661	-3.49203		661	-16.7289
	661.5	-3.52544		661.5	-16.7386
	662	-3.50467		662	-16.718
	662.5	-3.47992		662.5	-16.7143
	663	-3.53549		663	-16.8457
	663.5	-3.57224		663.5	-16.8493
	664	-3.5745		664	-17.066
	664.5	-3.66341		664.5	-17.217
	665	-3.73925		665	-17.4177
	665.5	-3.77464		665.5	-17.5996
	666	-3.80339		666	-17.8522
	666.5	-3.95834		666.5	-18.2831
	667	-4.13505		667	-18.6895
	667.5	-4.2332		667.5	-19.0239
	668	-4.35348		668	-19.3871
	668.5	-4.55526		668.5	-19.8901
	669	-4.63862		669	-20.3098
	669.5	-4.8107		669.5	-20.8313
	670	-4.92398		670	-21.1896
	670.5	-5.00681		670.5	-21.516
	671	-5.13995		671	-22.013
	671.5	-5.28285		671.5	-22.5169
	672	-5.41551		672	-23.1439
	672.5	-5.59466		672.5	-23.6288
	673	-5.8401		673	-24.1968
	673.5	-5.99406		673.5	-24.6762
	674	-6.18467		674	-25.0599
	674.5	-6.37554		674.5	-25.6037
	675	-6.682		675	-26.1792
	675.5	-6.88		675.5	-26.6169
	676	-7.15089		676	-27.1617
	676.5	-7.48741		676.5	-27.439
	677	-7.71804		677	-27.8485
	677.5	-8.03516		677.5	-28.1347
	678	-8.27474		678	-28.2125
	678.5	-8.50966		678.5	-28.2751
	679	-8.69145		679	-27.9145
	679.5	-8.77174		679.5	-27.4272
	680	-8.83355		680	-26.6658
	680.5	-8.8438		680.5	-25.6384
	681	-8.66023		681	-24.3118
	681.5	-8.48257		681.5	-22.6693
	682	-8.12453		682	-20.6763
	682.5	-7.67812		682.5	-18.5541
	683	-7.20477		683	-16.2194
	683.5	-6.63887		683.5	-13.6341
	684	-5.98181		684	-10.9293
	684.5	-5.25239		684.5	-7.97035
	685	-4.51145		685	-5.09243
	685.5	-3.65541		685.5	-2.14453
	686	-2.88919		686	0.682454
	686.5	-2.13357		686.5	3.21701
	687	-1.37083		687	5.6913
	687.5	-0.626838		687.5	7.92725
	688	0.0415391		688	9.87278
	688.5	0.647218		688.5	11.5806
	689	1.22589		689	12.806
	689.5	1.67317		689.5	13.9597
	690	2.11482		690	14.7862
	690.5	2.4578		690.5	15.346
	691	2.74446		691	15.7528
	691.5	2.98204		691.5	15.8098
	692	3.12997		692	15.6359
	692.5	3.16771		692.5	15.2002
	693	3.28883		693	14.6326
	693.5	3.2471		693.5	13.8694
	694	3.28313		694	13.0313
	694.5	3.16733		694.5	11.912
	695	3.06511		695	10.8045
	695.5	2.9689		695.5	9.72518
	696	2.82893		696	8.6236
	696.5	2.70859		696.5	7.46719
	697	2.55468		697	6.39835
	697.5	2.47736		697.5	5.33794
	698	2.32306		698	4.18311
	698.5	2.21007		698.5	3.06939
	699	2.10473		699	2.18867
	699.5	1.90283		699.5	1.1513
	700	1.81839		700	0.246318
	700.5	1.65886		700.5	-0.52814
	701	1.53208		701	-1.29564
	701.5	1.40271		701.5	-1.87792
	702	1.21123		702	-2.50574
	702.5	1.03221		702.5	-3.09264
	703	0.888685		703	-3.6789
	703.5	0.744909		703.5	-4.26379
	704	0.599506		704	-4.81836
	704.5	0.460598		704.5	-5.31116
	705	0.409795		705	-5.80486
	705.5	0.280299		705.5	-6.29879
	706	0.201903		706	-6.83353
	706.5	0.0735143		706.5	-7.3737
	707	0.0375354		707	-7.79649
	707.5	-0.104052		707.5	-8.22519
	708	-0.220452		708	-8.66494
	708.5	-0.270193		708.5	-8.96017
	709	-0.378115		709	-9.29635
	709.5	-0.421568		709.5	-9.52878
	710	-0.536175		710	-9.81249
	710.5	-0.578931		710.5	-9.94299
	711	-0.684327		711	-10.1109
	711.5	-0.776722		711.5	-10.4408
	712	-0.796959		712	-10.4859
	712.5	-0.932313		712.5	-10.5543
	713	-1.02295		713	-10.6898
	713.5	-1.12405		713.5	-10.7321
	714	-1.22867		714	-10.8032
	714.5	-1.27221		714.5	-10.8592
	715	-1.26096		715	-10.8082
	715.5	-1.28912		715.5	-10.7208
	716	-1.32989		716	-10.5681
	716.5	-1.30922		716.5	-10.4883
	717	-1.27794		717	-10.4183
	717.5	-1.27746		717.5	-10.2877
	718	-1.27304		718	-10.2092
	718.5	-1.30776		718.5	-10.0679
	719	-1.33044		719	-9.98501
	719.5	-1.32535		719.5	-9.83922
	720	-1.32895		720	-9.73007
	720.5	-1.35483		720.5	-9.54683
	721	-1.359		721	-9.40344
	721.5	-1.35996		721.5	-9.17787
	722	-1.3784		722	-9.0876
	722.5	-1.39059		722.5	-9.07533
	723	-1.36814		723	-9.04155
	723.5	-1.37154		723.5	-9.04134
	724	-1.4153		724	-8.9274
	724.5	-1.39474		724.5	-8.93174
	725	-1.36842		725	-8.93123
	725.5	-1.3608		725.5	-8.88238
	726	-1.39449		726	-8.92821
	726.5	-1.39004		726.5	-8.93037
	727	-1.38365		727	-8.98607
	727.5	-1.40536		727.5	-9.04368
	728	-1.40111		728	-9.08185
	728.5	-1.42126		728.5	-9.18405
	729	-1.46584		729	-9.2443
	729.5	-1.48801		729.5	-9.28436
	730	-1.51558		730	-9.43151
	730.5	-1.58961		730.5	-9.56513
	731	-1.57976		731	-9.6172
	731.5	-1.59246		731.5	-9.72977
	732	-1.63052		732	-9.82306
	732.5	-1.63745		732.5	-9.85634
	733	-1.59169		733	-9.83225
	733.5	-1.61173		733.5	-9.83148
	734	-1.59399		734	-9.8941
	734.5	-1.52719		734.5	-9.93174
	735	-1.4682		735	-9.90837
	735.5	-1.50819		735.5	-9.96813
	736	-1.51367		736	-9.98591
	736.5	-1.46563		736.5	-10.0141
	737	-1.4872		737	-10.0792
	737.5	-1.51387		737.5	-10.0855
	738	-1.52415		738	-10.1302
	738.5	-1.49522		738.5	-10.1365
	739	-1.49019		739	-10.214
	739.5	-1.54471		739.5	-10.2222
	740	-1.59608		740	-10.3168
	740.5	-1.63242		740.5	-10.3538
	741	-1.64642		741	-10.4059
	741.5	-1.66386		741.5	-10.5124
	742	-1.71422		742	-10.5268
	742.5	-1.76919		742.5	-10.5303
	743	-1.76814		743	-10.5513
	743.5	-1.75943		743.5	-10.5844
	744	-1.72604		744	-10.5501
	744.5	-1.66983		744.5	-10.5408
	745	-1.60681		745	-10.5182
	745.5	-1.54663		745.5	-10.5809
	746	-1.50951		746	-10.5628
	746.5	-1.46016		746.5	-10.5584
	747	-1.45491		747	-10.6499
	747.5	-1.49669		747.5	-10.6727
	748	-1.50398		748	-10.7205
	748.5	-1.5253		748.5	-10.6746
	749	-1.56002		749	-10.741
	749.5	-1.55123		749.5	-10.7347
	750	-1.56852		750	-10.8136
	750.5	-1.54351		750.5	-10.7419
	751	-1.52537		751	-10.7657
	751.5	-1.54965		751.5	-10.8017
	752	-1.52612		752	-10.8608
	752.5	-1.58509		752.5	-10.7917
	753	-1.62632		753	-10.7738
	753.5	-1.64084		753.5	-10.7451
	754	-1.64153		754	-10.6352
	754.5	-1.62016		754.5	-10.5926
	755	-1.5998		755	-10.554
	755.5	-1.58297		755.5	-10.5213
	756	-1.5722		756	-10.4964
	756.5	-1.57003		756.5	-10.4809
	757	-1.57897		757	-10.4768
	757.5	-1.60157		757.5	-10.4858
	758	-1.64035		758	-10.5099
	758.5	-1.69784		758.5	-10.5508
	759	-1.77658		759	-10.6103
	759.5	-1.87908		759.5	-10.6902
	760	-2.00788		760	-10.7925
