# Supplementary material for: Harnessing spin and orbital angular momentum light for optimal algae growth
Source: Sci Rep. 2024 Apr 12;14:8564. doi: 10.1038/s41598-024-56203-1 (PMC11014974; doi:10.1038/s41598-024-56203-1)
Supplement: Supplementary file 2 — Supplementary Information 2. [file 41598_2024_56203_MOESM2_ESM.csv]

Algal cell density(cells/ml)	1.70E+06	3.00E+06	8.00E+06	1.70E+07
Relative transmittance difference(%)
RCPL-LCPL_10mm	1.785%	2.262%	4.514%	6.591%
RVL-LVL(m=±32)_10mm	1.263%	1.776%	2.853%	7.485%
RCPL-LCPL_20mm	1.115%	1.301%	3.260%	5.681%
RVL-LVL(m=±32)_20mm	0.932%	1.131%	2.886%	3.663%
