# Supplementary material for: Harnessing spin and orbital angular momentum light for optimal algae growth
Source: Sci Rep. 2024 Apr 12;14:8564. doi: 10.1038/s41598-024-56203-1 (PMC11014974; doi:10.1038/s41598-024-56203-1)
Supplement: Supplementary file 3 — Supplementary Information 3. [file 41598_2024_56203_MOESM3_ESM.csv]

experimental condition	algal cell density(cells/mL)：1700000 thickness：10mm	algal cell density(cells/mL)：3000000 thickness：10mm	algal cell density(cells/mL)：1700000 thickness：20mm	algal cell density(cells/mL)：8000000 thickness：10mm	algal cell density(cells/mL)：3000000 thickness：20mm	algal cell density(cells/mL)：1700000 thickness：30mm	algal cell density(cells/mL)：3000000 thickness：30mm	algal cell density(cells/mL)：17000000 thickness：10mm	algal cell density(cells/mL)：8000000 thickness：20mm	algal cell density(cells/mL)：8000000 thickness：30mm	algal cell density(cells/mL)：17000000 thickness：20mm	algal cell density(cells/mL)：52000000 thickness：10mm	algal cell density(cells/mL)：17000000 thickness：30mm	algal cell density(cells/mL)：52000000 thickness：20mm	algal cell density(cells/mL)：52000000 thickness：30mm
Relative transmittance difference(%)
LVL(m=+32)-LCP	1.445%	1.838%	1.302%	1.619%	0.549%	0.471%	1.230%	2.209%	1.631%	3.774%	5.532%	5.021%	5.273%	5.817%	6.363%
RVL(m=-32)-RCP	0.922%	1.352%	1.119%	0.964%	0.379%	0.880%	1.402%	1.815%	1.257%	3.803%	5.071%	5.470%	4.873%	6.029%	6.569%
