# Supplementary material for: Harnessing spin and orbital angular momentum light for optimal algae growth
Source: Sci Rep. 2024 Apr 12;14:8564. doi: 10.1038/s41598-024-56203-1 (PMC11014974; doi:10.1038/s41598-024-56203-1)
Supplement: Supplementary file 4 — Supplementary Information 4. [file 41598_2024_56203_MOESM4_ESM.csv]

LED	wavelength(nm)	absorbance	LCP	wavelength(nm)	absorbance	RCP	wavelength(nm)	absorbance	m=+32 vortex light	wavelength(nm)	absorbance	m=-32 vortex light	wavelength(nm)	absorbance
	900.5941	0.08768749		900.5941	0.1228077		900.5941	0.08511978		900.5941	0.1206535		900.5941	0.1381133
	902.5226	0.08755788		902.5226	0.122943		902.5226	0.0853312		902.5226	0.1204658		902.5226	0.1375037
	904.451	0.08740221		904.451	0.1225478		904.451	0.08519378		904.451	0.1203438		904.451	0.1371514
	906.3795	0.0872688		906.3795	0.1220936		906.3795	0.08476073		906.3795	0.119954		906.3795	0.1371475
	908.308	0.08713879		908.308	0.122231		908.308	0.08432458		908.308	0.1194232		908.308	0.1370424
	910.2365	0.08706205		910.2365	0.1224078		910.2365	0.08424295		910.2365	0.1192356		910.2365	0.1367083
	912.1649	0.08691992		912.1649	0.1219622		912.1649	0.08441733		912.1649	0.1191372		912.1649	0.1362378
	914.0934	0.08686354		914.0934	0.1218683		914.0934	0.08479312		914.0934	0.1190707		914.0934	0.1363044
	916.0219	0.08679911		916.0219	0.1222579		916.0219	0.08495821		916.0219	0.1187777		916.0219	0.1365417
	917.9503	0.08681069		917.9503	0.1222486		917.9503	0.08471184		917.9503	0.1183768		917.9503	0.1363538
	919.8788	0.08680664		919.8788	0.1217165		919.8788	0.08435193		919.8788	0.1183082		919.8788	0.1359764
	921.8073	0.08679527		921.8073	0.1217366		921.8073	0.08425562		921.8073	0.1184405		921.8073	0.13596
	923.7357	0.08668531		923.7357	0.1222036		923.7357	0.08450812		923.7357	0.1183446		923.7357	0.1361863
	925.6642	0.08663094		925.6642	0.1221222		925.6642	0.08494729		925.6642	0.117992		925.6642	0.1361633
	927.5927	0.08659632		927.5927	0.121746		927.5927	0.0851103		927.5927	0.1176467		927.5927	0.1357663
	929.5211	0.08660946		929.5211	0.1220681		929.5211	0.0851365		929.5211	0.1177086		929.5211	0.1357044
	931.4496	0.08660347		931.4496	0.1223821		931.4496	0.084947		931.4496	0.1178479		931.4496	0.1360322
	933.3781	0.08664069		933.3781	0.1221871		933.3781	0.08472755		933.3781	0.1177767		933.3781	0.1363127
	935.3065	0.08665501		935.3065	0.1220959		935.3065	0.08475497		935.3065	0.1175009		935.3065	0.1361875
	937.235	0.08657432		937.235	0.1224517		937.235	0.08503268		937.235	0.117371		937.235	0.1359425
	939.1635	0.08650985		939.1635	0.1226318		939.1635	0.08541311		939.1635	0.1174945		939.1635	0.1360631
	941.0919	0.0865841		941.0919	0.1224867		941.0919	0.08564902		941.0919	0.1176369		941.0919	0.1365146
	943.0204	0.08664607		943.0204	0.1226323		943.0204	0.08551829		943.0204	0.1174415		943.0204	0.1365182
	944.9489	0.08679495		944.9489	0.1232101		944.9489	0.08537108		944.9489	0.1172718		944.9489	0.1364023
	946.8773	0.08690381		946.8773	0.1233747		946.8773	0.08541214		946.8773	0.1173876		946.8773	0.1366116
	948.8058	0.08702254		948.8058	0.1232971		948.8058	0.0857586		948.8058	0.1177509		948.8058	0.1370858
	950.7343	0.08711012		950.7343	0.1236656		950.7343	0.08627683		950.7343	0.1178832		950.7343	0.1373302
	952.6627	0.08719791		952.6627	0.1242774		952.6627	0.08674194		952.6627	0.1177986		952.6627	0.1373272
	954.5912	0.08738325		954.5912	0.1243794		954.5912	0.08687111		954.5912	0.1177846		954.5912	0.1374688
	956.5197	0.0876186		956.5197	0.1244098		956.5197	0.0867156		956.5197	0.1181372		956.5197	0.1380078
	958.4481	0.08763332		958.4481	0.1249111		958.4481	0.08659494		958.4481	0.1185068		958.4481	0.1384672
	960.3766	0.08777123		960.3766	0.1254701		960.3766	0.08692016		960.3766	0.1187023		960.3766	0.1387025
	962.3051	0.08801459		962.3051	0.1255188		962.3051	0.08760174		962.3051	0.1186918		962.3051	0.1388695
	964.2335	0.08828999		964.2335	0.1257306		964.2335	0.08834229		964.2335	0.1188918		964.2335	0.1393647
	966.162	0.08841751		966.162	0.126444		966.162	0.08872569		966.162	0.1193173		966.162	0.1399933
	968.0905	0.08866143		968.0905	0.1269333		968.0905	0.08871061		968.0905	0.119716		968.0905	0.1403628
	970.0189	0.08896283		970.0189	0.1269316		970.0189	0.08858423		970.0189	0.1198713		970.0189	0.1404842
	971.9474	0.08919058		971.9474	0.127414		971.9474	0.08882532		971.9474	0.1201201		971.9474	0.1409519
	973.8759	0.08932536		973.8759	0.1282584		973.8759	0.08949462		973.8759	0.1205992		973.8759	0.1417447
	975.8043	0.08963479		975.8043	0.1287021		975.8043	0.09033203		975.8043	0.1211657		975.8043	0.1424385
	977.7328	0.09001505		977.7328	0.1289281		977.7328	0.09093368		977.7328	0.1215592		977.7328	0.1427813
	979.6613	0.09032024		979.6613	0.1296346		979.6613	0.09113317		979.6613	0.1218469		979.6613	0.1431861
	981.5897	0.0904626		981.5897	0.1303048		981.5897	0.09103631		981.5897	0.1220793		981.5897	0.1438275
	983.5182	0.09073894		983.5182	0.1304516		983.5182	0.0911091		983.5182	0.1224589		983.5182	0.1444604
	985.4467	0.09110047		985.4467	0.130692		985.4467	0.09169566		985.4467	0.1229072		985.4467	0.144744
	987.3751	0.09132399		987.3751	0.1314024		987.3751	0.09256291		987.3751	0.1231864		987.3751	0.144991
	989.3036	0.09150255		989.3036	0.131895		989.3036	0.09327538		989.3036	0.1234362		989.3036	0.1455586
	991.2321	0.09183359		991.2321	0.1320938		991.2321	0.0936142		991.2321	0.1239215		991.2321	0.1463279
	993.1605	0.09209406		993.1605	0.1325115		993.1605	0.09357075		993.1605	0.1244313		993.1605	0.1468198
	995.089	0.09224868		995.089	0.1333187		995.089	0.09360737		995.089	0.1248294		995.089	0.1471223
	997.0175	0.09244648		997.0175	0.1338026		997.0175	0.09403206		997.0175	0.125063		997.0175	0.1475492
	998.9459	0.09280154		998.9459	0.1339391		998.9459	0.09473537		998.9459	0.1254685		998.9459	0.1483033
	1000.874	0.09304754		1000.874	0.1343749		1000.874	0.09539697		1000.874	0.1259757		1000.874	0.1490158
	1002.803	0.09317493		1002.803	0.135021		1002.803	0.09572196		1002.803	0.1263361		1002.803	0.1493569
	1004.731	0.09332205		1004.731	0.13528		1004.731	0.09565076		1004.731	0.1265433		1004.731	0.1495382
	1006.66	0.09363068		1006.66	0.1355189		1006.66	0.09544696		1006.66	0.1268618		1006.66	0.1501045
	1008.588	0.09389833		1008.588	0.1361512		1008.588	0.095546		1008.588	0.12741		1008.588	0.1508383
	1010.517	0.09414946		1010.517	0.1368974		1010.517	0.09632133		1010.517	0.128105		1010.517	0.1515256
	1012.445	0.09438048		1012.445	0.1371768		1012.445	0.09724508		1012.445	0.128446		1012.445	0.1519289
	1014.374	0.09463438		1014.374	0.137491		1014.374	0.09780917		1014.374	0.1286889		1014.374	0.1524273
	1016.302	0.09485465		1016.302	0.1382319		1016.302	0.09790272		1016.302	0.1291978		1016.302	0.1532474
	1018.231	0.09514161		1018.231	0.1389299		1018.231	0.09778152		1018.231	0.1298409		1018.231	0.154034
	1020.159	0.09540816		1020.159	0.1392563		1020.159	0.0978388		1020.159	0.1302456		1020.159	0.1544566
	1022.088	0.09568772		1022.088	0.1397337		1022.088	0.09841724		1022.088	0.1305549		1022.088	0.1549289
	1024.016	0.09590577		1024.016	0.1404284		1024.016	0.09933876		1024.016	0.1309153		1024.016	0.1556041
	1025.944	0.09619267		1025.944	0.1409732		1025.944	0.1001702		1025.944	0.1314797		1025.944	0.1563556
	1027.873	0.09643558		1027.873	0.1412311		1027.873	0.1004224		1027.873	0.1319782		1027.873	0.1568154
	1029.801	0.09667942		1029.801	0.1418723		1029.801	0.1002763		1029.801	0.1323772		1029.801	0.1573405
	1031.73	0.09686089		1031.73	0.1426697		1031.73	0.1001687		1031.73	0.1327671		1031.73	0.1581585
	1033.658	0.09715818		1033.658	0.1431429		1033.658	0.1005927		1033.658	0.1334254		1033.658	0.1590934
	1035.587	0.09744567		1035.587	0.1436068		1035.587	0.1015556		1035.587	0.1341673		1035.587	0.1598421
	1037.515	0.0976414		1037.515	0.1444194		1037.515	0.1025594		1037.515	0.1347161		1037.515	0.1605153
	1039.444	0.09786744		1039.444	0.1452631		1039.444	0.1030648		1039.444	0.1351365		1039.444	0.1613264
	1041.372	0.09826761		1041.372	0.1460475		1041.372	0.1032122		1041.372	0.1359475		1041.372	0.162561
	1043.301	0.09858809		1043.301	0.1469978		1043.301	0.1032284		1043.301	0.1370666		1043.301	0.1639142
	1045.229	0.09888527		1045.229	0.1485023		1045.229	0.1036925		1045.229	0.1381878		1045.229	0.1652185
	1047.158	0.09914497		1047.158	0.149902		1047.158	0.1046641		1047.158	0.1390479		1047.158	0.1665627
	1049.086	0.09947377		1049.086	0.1508861		1049.086	0.1057133		1049.086	0.1397532		1049.086	0.1678518
	1051.015	0.09966938		1051.015	0.1514321		1051.015	0.1061808		1051.015	0.1403158		1051.015	0.1685344
	1052.943	0.09970527		1052.943	0.1514278		1052.943	0.1057495		1052.943	0.1404144		1052.943	0.1683401
	1054.871	0.09965092		1054.871	0.1508195		1054.871	0.1048594		1054.871	0.1398177		1054.871	0.1675587
	1056.8	0.09969206		1056.8	0.1500336		1056.8	0.1041293		1056.8	0.139033		1056.8	0.1668826
	1058.728	0.09972516		1058.728	0.1495947		1058.728	0.1039104		1058.728	0.1385737		1058.728	0.1664665
	1060.657	0.09978852		1060.657	0.1495162		1060.657	0.1043312		1060.657	0.1386759		1060.657	0.166317
	1062.585	0.09986546		1062.585	0.1493776		1062.585	0.1047888		1062.585	0.1388198		1062.585	0.1662357
	1064.514	0.1001312		1064.514	0.1494025		1064.514	0.1047699		1064.514	0.1388658		1064.514	0.1665136
	1066.442	0.100414		1066.442	0.1498975		1066.442	0.104376		1066.442	0.1391149		1066.442	0.1671478
	1068.371	0.1006466		1068.371	0.1504419		1068.371	0.1040943		1068.371	0.1397515		1068.371	0.1678179
	1070.299	0.1009334		1070.299	0.1508327		1070.299	0.1042541		1070.299	0.1404777		1070.299	0.1683975
	1072.228	0.1013638		1072.228	0.1514771		1072.228	0.1049478		1072.228	0.1410192		1072.228	0.1690983
	1074.156	0.1016676		1074.156	0.1522295		1074.156	0.1056563		1074.156	0.1414061		1074.156	0.169852
	1076.085	0.1020281		1076.085	0.1529115		1076.085	0.106011		1076.085	0.142018		1076.085	0.1706391
	1078.013	0.1024487		1078.013	0.1534192		1078.013	0.1059159		1078.013	0.1428316		1078.013	0.1713393
	1079.942	0.1029491		1079.942	0.1540938		1079.942	0.1057064		1079.942	0.1436067		1079.942	0.1720636
	1081.87	0.1033825		1081.87	0.1548813		1081.87	0.1057628		1081.87	0.1440254		1081.87	0.1727574
	1083.798	0.1037746		1083.798	0.1554568		1083.798	0.1062868		1083.798	0.1443878		1083.798	0.173426
	1085.727	0.1038745		1085.727	0.1557902		1085.727	0.1068849		1085.727	0.1449397		1085.727	0.1740569
	1087.655	0.1038718		1087.655	0.1563025		1087.655	0.1072433		1087.655	0.1455434		1087.655	0.1746644
	1089.584	0.1038909		1089.584	0.1568826		1089.584	0.1071559		1089.584	0.1458328		1089.584	0.1752436
	1091.512	0.1040555		1091.512	0.1572746		1091.512	0.1068191		1091.512	0.1459596		1091.512	0.1758049
	1093.441	0.104204		1093.441	0.1575419		1093.441	0.1066017		1093.441	0.1461304		1093.441	0.176164
	1095.369	0.1044009		1095.369	0.1581601		1095.369	0.106968		1095.369	0.1467339		1095.369	0.1767343
	1097.298	0.1045133		1097.298	0.1587106		1097.298	0.1076869		1097.298	0.1471817		1097.298	0.1772293
	1099.226	0.1047112		1099.226	0.1589803		1099.226	0.1083701		1099.226	0.147299		1099.226	0.1776001
	1101.155	0.1049179		1101.155	0.1593772		1101.155	0.1087419		1101.155	0.1474307		1101.155	0.1780937
	1103.083	0.104983		1103.083	0.159965		1103.083	0.1087293		1103.083	0.1477142		1103.083	0.178508
	1105.012	0.1049603		1105.012	0.1602731		1105.012	0.1086116		1105.012	0.1479341		1105.012	0.1786676
	1106.94	0.1050961		1106.94	0.1604634		1106.94	0.1090738		1106.94	0.1480298		1106.94	0.1789642
	1108.869	0.1050805		1108.869	0.1608723		1108.869	0.1101709		1108.869	0.1479607		1108.869	0.1792401
	1110.797	0.1050314		1110.797	0.1614586		1110.797	0.1115395		1110.797	0.1479884		1110.797	0.1794027
	1112.725	0.1050604		1112.725	0.1618078		1112.725	0.1126495		1112.725	0.1481217		1112.725	0.1795131
	1114.654	0.1050922		1114.654	0.1618853		1114.654	0.1131457		1114.654	0.148155		1114.654	0.1796149
	1116.583	0.1049194		1116.583	0.1619117		1116.583	0.1128436		1116.583	0.1478283		1116.583	0.1795478
	1118.511	0.104763		1118.511	0.1619014		1118.511	0.1121224		1118.511	0.1474752		1118.511	0.1794419
	1120.439	0.1047773		1120.439	0.1615933		1120.439	0.1115035		1120.439	0.147327		1120.439	0.1793426
	1122.368	0.1047536		1122.368	0.1611477		1122.368	0.1110378		1122.368	0.1471287		1122.368	0.1790681
	1124.296	0.104405		1124.296	0.1607139		1124.296	0.1103779		1124.296	0.146549		1124.296	0.1785332
	1126.225	0.1041074		1126.225	0.1602511		1126.225	0.1094514		1126.225	0.1459263		1126.225	0.1780261
	1128.153	0.1038291		1128.153	0.1595982		1128.153	0.1082992		1128.153	0.1453308		1128.153	0.1774461
	1130.082	0.1033782		1130.082	0.1589019		1130.082	0.107244		1130.082	0.1447593		1130.082	0.1767875
	1132.01	0.1027492		1132.01	0.1583984		1132.01	0.1066288		1132.01	0.1440754		1132.01	0.176107
	1133.939	0.1022603		1133.939	0.1578348		1133.939	0.1064796		1133.939	0.1432094		1133.939	0.1754183
	1135.867	0.1018669		1135.867	0.1570482		1135.867	0.1064683		1135.867	0.1423876		1135.867	0.1747136
	1137.796	0.1014819		1137.796	0.1565258		1137.796	0.1062384		1137.796	0.1418431		1137.796	0.1741437
	1139.724	0.1009963		1139.724	0.1562247		1139.724	0.1056762		1139.724	0.1413206		1139.724	0.1736028
	1141.653	0.1006927		1141.653	0.155792		1141.653	0.105196		1141.653	0.1406898		1141.653	0.1730494
	1143.581	0.1004588		1143.581	0.155322		1143.581	0.1051155		1143.581	0.1400302		1143.581	0.1725554
	1145.51	0.1001915		1145.51	0.1551069		1145.51	0.1055193		1145.51	0.1395202		1145.51	0.172125
	1147.438	0.09977089		1147.438	0.1549138		1147.438	0.1061926		1147.438	0.1390071		1147.438	0.1715919
	1149.366	0.09944957		1149.366	0.1545068		1149.366	0.1067944		1149.366	0.1384004		1149.366	0.171071
	1151.295	0.09916399		1151.295	0.1540359		1151.295	0.1070392		1151.295	0.1376741		1151.295	0.1705357
	1153.223	0.09877927		1153.223	0.1537783		1153.223	0.1070073		1153.223	0.137001		1153.223	0.1700071
	1155.152	0.09826877		1155.152	0.153466		1155.152	0.106866		1155.152	0.1363307		1155.152	0.1693858
	1157.08	0.0979912		1157.08	0.1529792		1157.08	0.1068294		1157.08	0.1357548		1157.08	0.1688679
	1159.009	0.09771484		1159.009	0.1524439		1159.009	0.1067544		1159.009	0.1350763		1159.009	0.1683007
	1160.937	0.0973622		1160.937	0.1520436		1160.937	0.1065286		1160.937	0.1343466		1160.937	0.1676748
	1162.866	0.09701647		1162.866	0.151562		1162.866	0.1059816		1162.866	0.1337356		1162.866	0.1671288
	1164.794	0.09680205		1164.794	0.1510021		1164.794	0.1051823		1164.794	0.1333315		1164.794	0.1667376
	1166.723	0.09650704		1166.723	0.1505052		1166.723	0.1043733		1166.723	0.1328349		1166.723	0.1662379
	1168.651	0.09622708		1168.651	0.1501827		1168.651	0.1040125		1168.651	0.1323575		1168.651	0.1658496
	1170.58	0.09597362		1170.58	0.1497348		1170.58	0.1040828		1170.58	0.1319199		1170.58	0.1655729
	1172.508	0.09586746		1172.508	0.1493411		1172.508	0.1043783		1172.508	0.131687		1172.508	0.1654356
	1174.437	0.09567814		1174.437	0.1491124		1174.437	0.104422		1174.437	0.1314828		1174.437	0.1652263
	1176.365	0.09551887		1176.365	0.1489822		1176.365	0.1041072		1176.365	0.1312019		1176.365	0.1649587
	1178.293	0.0953997		1178.293	0.148702		1178.293	0.1035442		1178.293	0.130855		1178.293	0.16475
	1180.222	0.0953434		1180.222	0.1484665		1180.222	0.1031035		1180.222	0.1306514		1180.222	0.1647285
	1182.15	0.09519416		1182.15	0.1484074		1182.15	0.1029912		1182.15	0.1305543		1182.15	0.1647272
	1184.079	0.09514078		1184.079	0.1482918		1184.079	0.1030648		1184.079	0.1305364		1184.079	0.1647339
	1186.007	0.09512854		1186.007	0.1480377		1186.007	0.1028885		1186.007	0.1304056		1186.007	0.1647318
	1187.936	0.09513872		1187.936	0.1480821		1187.936	0.1023883		1187.936	0.1303089		1187.936	0.1649132
	1189.864	0.0950251		1189.864	0.1483342		1189.864	0.1016668		1189.864	0.1302492		1189.864	0.1650958
	1191.793	0.09499174		1191.793	0.1484044		1191.793	0.1010003		1191.793	0.1303123		1191.793	0.1652755
	1193.721	0.09501182		1193.721	0.148336		1193.721	0.1006536		1193.721	0.130345		1193.721	0.1653783
	1195.65	0.0950404		1195.65	0.1485381		1195.65	0.1008257		1195.65	0.1303981		1195.65	0.1656548
	1197.578	0.09496048		1197.578	0.1488309		1197.578	0.1011678		1197.578	0.1304786		1197.578	0.1661138
	1199.507	0.0950465		1199.507	0.1490266		1199.507	0.1012632		1199.507	0.1306036		1199.507	0.1664605
	1201.435	0.09519697		1201.435	0.1492386		1201.435	0.1010502		1201.435	0.1307507		1201.435	0.1666754
	1203.364	0.09527008		1203.364	0.1496111		1203.364	0.1007901		1203.364	0.1309575		1203.364	0.1669771
	1205.292	0.09528098		1205.292	0.1499364		1205.292	0.1007568		1205.292	0.1310734		1205.292	0.1673863
	1207.22	0.09554897		1207.22	0.1502342		1207.22	0.1011836		1207.22	0.1312654		1207.22	0.1679067
	1209.149	0.09575914		1209.149	0.1506234		1209.149	0.101788		1209.149	0.131452		1209.149	0.168257
	1211.077	0.09578983		1211.077	0.1511137		1211.077	0.1022137		1211.077	0.1317545		1211.077	0.1686325
	1213.006	0.09575959		1213.006	0.1514419		1213.006	0.1022613		1213.006	0.1320046		1213.006	0.169092
	1214.934	0.09600201		1214.934	0.1517032		1214.934	0.1021187		1214.934	0.1321825		1214.934	0.1696007
	1216.863	0.09621492		1216.863	0.1520839		1216.863	0.1020598		1216.863	0.1323308		1216.863	0.1700086
	1218.791	0.09628498		1218.791	0.1526097		1218.791	0.1024533		1218.791	0.1326071		1218.791	0.1703752
	1220.72	0.09644787		1220.72	0.1530885		1220.72	0.1032214		1220.72	0.1329589		1220.72	0.170934
	1222.648	0.09683555		1222.648	0.1535896		1222.648	0.1039142		1222.648	0.1333453		1222.648	0.1716693
	1224.577	0.09707112		1224.577	0.1541837		1224.577	0.104237		1224.577	0.133662		1224.577	0.1722852
	1226.505	0.09721723		1226.505	0.154802		1226.505	0.1043437		1226.505	0.1340636		1226.505	0.1727958
	1228.434	0.09739105		1228.434	0.1552455		1228.434	0.1043675		1228.434	0.1343993		1228.434	0.1732612
	1230.362	0.0977621		1230.362	0.155702		1230.362	0.1046568		1230.362	0.1347253		1230.362	0.173929
	1232.291	0.09798696		1232.291	0.1563307		1232.291	0.1053752		1232.291	0.1350726		1232.291	0.1746836
	1234.219	0.09811196		1234.219	0.1569383		1234.219	0.1062256		1234.219	0.1354307		1234.219	0.1752901
	1236.147	0.09828148		1236.147	0.157367		1236.147	0.1067275		1236.147	0.1356873		1236.147	0.1756911
	1238.076	0.09865059		1238.076	0.157952		1238.076	0.1069427		1238.076	0.1361064		1238.076	0.1763792
	1240.004	0.09876592		1240.004	0.1585397		1240.004	0.1069955		1240.004	0.1364689		1240.004	0.1771485
	1241.933	0.09878605		1241.933	0.1590075		1241.933	0.1072208		1241.933	0.1367716		1241.933	0.177745
	1243.861	0.09897815		1243.861	0.1595503		1243.861	0.1078212		1243.861	0.1370891		1243.861	0.1782281
	1245.79	0.09932202		1245.79	0.1602648		1245.79	0.1086874		1245.79	0.1374794		1245.79	0.1789283
	1247.718	0.09939378		1247.718	0.1608186		1247.718	0.1093695		1247.718	0.1377621		1247.718	0.1797287
	1249.647	0.09946498		1249.647	0.1613391		1249.647	0.1096966		1249.647	0.1380866		1249.647	0.1804317
	1251.575	0.09973086		1251.575	0.1620502		1251.575	0.1098214		1251.575	0.1384757		1251.575	0.1810246
	1253.504	0.1000375		1253.504	0.1627381		1253.504	0.1100469		1253.504	0.138903		1253.504	0.1817015
	1255.432	0.1001097		1255.432	0.1632684		1255.432	0.1105676		1255.432	0.1392911		1255.432	0.1825451
	1257.361	0.1003721		1257.361	0.1640351		1257.361	0.1115393		1257.361	0.1398893		1257.361	0.1836272
	1259.289	0.1007593		1259.289	0.164924		1259.289	0.1125418		1259.289	0.140489		1259.289	0.1845665
	1261.218	0.1011108		1261.218	0.1657017		1261.218	0.1132454		1261.218	0.1409327		1261.218	0.185278
	1263.146	0.1012663		1263.146	0.1664615		1263.146	0.1136234		1263.146	0.1413753		1263.146	0.1861679
	1265.074	0.1015454		1265.074	0.1673713		1265.074	0.1139961		1265.074	0.141966		1265.074	0.1873414
	1267.003	0.1018645		1267.003	0.1683209		1267.003	0.1145613		1267.003	0.1425431		1267.003	0.1883119
	1268.931	0.1021928		1268.931	0.169198		1268.931	0.1154908		1268.931	0.1431764		1268.931	0.1891882
	1270.86	0.1023951		1270.86	0.1700754		1270.86	0.1166259		1270.86	0.143757		1270.86	0.190195
	1272.788	0.1026284		1272.788	0.1710339		1272.788	0.1175485		1272.788	0.1442381		1272.788	0.1912822
	1274.717	0.1028805		1274.717	0.1720411		1274.717	0.1180708		1274.717	0.1447517		1274.717	0.1924148
	1276.645	0.1032035		1276.645	0.173083		1276.645	0.1184903		1276.645	0.1454874		1276.645	0.1935186
	1278.574	0.1033696		1278.574	0.1741778		1278.574	0.1190829		1278.574	0.1462416		1278.574	0.1946122
	1280.502	0.1036162		1280.502	0.1753814		1280.502	0.1200593		1280.502	0.146969		1280.502	0.195939
	1282.431	0.1040083		1282.431	0.1767524		1282.431	0.1213863		1282.431	0.1478168		1282.431	0.1975507
	1284.359	0.1045087		1284.359	0.1781941		1284.359	0.1227425		1284.359	0.1489372		1284.359	0.1992653
	1286.288	0.1049208		1286.288	0.1797112		1286.288	0.123802		1286.288	0.1501075		1286.288	0.2009237
	1288.216	0.1054607		1288.216	0.1815009		1288.216	0.1247288		1288.216	0.1513603		1288.216	0.2028418
	1290.145	0.1059829		1290.145	0.1833237		1290.145	0.1257584		1290.145	0.152612		1290.145	0.2049508
	1292.073	0.1064569		1292.073	0.1850774		1292.073	0.1270864		1292.073	0.1538706		1292.073	0.2070041
	1294.001	0.1068856		1294.001	0.1871386		1294.001	0.1288187		1294.001	0.1553615		1294.001	0.2091566
	1295.93	0.1075208		1295.93	0.1894587		1295.93	0.1307977		1295.93	0.1571304		1295.93	0.2116849
	1297.858	0.1081441		1297.858	0.1918072		1297.858	0.1326071		1297.858	0.1588547		1297.858	0.2144775
	1299.787	0.1088487		1299.787	0.194347		1299.787	0.1342413		1299.787	0.1607138		1299.787	0.2174812
	1301.715	0.1096199		1301.715	0.1973232		1301.715	0.1360148		1301.715	0.1629619		1301.715	0.2206856
	1303.644	0.1104923		1303.644	0.2004576		1303.644	0.1380792		1303.644	0.1654231		1303.644	0.2240243
	1305.572	0.1113212		1305.572	0.2037522		1305.572	0.140599		1305.572	0.1679813		1305.572	0.2277736
	1307.501	0.112358		1307.501	0.2075643		1307.501	0.1436438		1307.501	0.1709365		1307.501	0.23219
	1309.429	0.1133862		1309.429	0.211751		1309.429	0.1466666		1309.429	0.1741418		1309.429	0.2367879
	1311.358	0.1144443		1311.358	0.2160167		1311.358	0.1493846		1311.358	0.1776173		1311.358	0.241514
	1313.286	0.1156658		1313.286	0.2211208		1313.286	0.152501		1313.286	0.1818523		1313.286	0.2473321
	1315.215	0.1170749		1315.215	0.2266982		1315.215	0.1560435		1315.215	0.1862451		1315.215	0.2535914
	1317.143	0.118376		1317.143	0.2326024		1317.143	0.1600145		1317.143	0.1908443		1317.143	0.2602628
	1319.072	0.1199588		1319.072	0.2395566		1319.072	0.1649447		1319.072	0.1964738		1319.072	0.2678717
	1321	0.1215928		1321	0.2471274		1321	0.1701495		1321	0.2025112		1321	0.2758952
	1322.928	0.1232823		1322.928	0.2549365		1322.928	0.1750163		1322.928	0.2086521		1322.928	0.2844146
	1324.857	0.125098		1324.857	0.2638999		1324.857	0.1802713		1324.857	0.2156406		1324.857	0.2942026
	1326.785	0.1271989		1326.785	0.2737882		1326.785	0.1862419		1326.785	0.2235583		1326.785	0.3048739
	1328.714	0.1293776		1328.714	0.2846082		1328.714	0.1930014		1328.714	0.2323002		1328.714	0.3164968
	1330.642	0.131917		1330.642	0.2964192		1330.642	0.2006296		1330.642	0.2418734		1330.642	0.3292766
	1332.571	0.1347057		1332.571	0.3093386		1332.571	0.2089888		1332.571	0.2523066		1332.571	0.3432463
	1334.499	0.1376109		1334.499	0.3225737		1334.499	0.2173369		1334.499	0.2630939		1334.499	0.3575083
	1336.428	0.1406186		1336.428	0.3366213		1336.428	0.2259444		1336.428	0.2747763		1336.428	0.3727537
	1338.356	0.1443374		1338.356	0.3526122		1338.356	0.2358482		1338.356	0.2885124		1338.356	0.3903526
	1340.285	0.1489987		1340.285	0.3720828		1340.285	0.2485179		1340.285	0.3049405		1340.285	0.410948
	1342.213	0.1533831		1342.213	0.389096		1342.213	0.2599036		1342.213	0.3190833		1342.213	0.4281934
	1344.142	0.157783		1344.142	0.4057772		1344.142	0.2708495		1344.142	0.3334017		1344.142	0.4453947
	1346.07	0.163024		1346.07	0.4239019		1346.07	0.2823976		1346.07	0.3495929		1346.07	0.4644194
	1347.999	0.1690815		1347.999	0.4425938		1347.999	0.2937773		1347.999	0.3669772		1347.999	0.4843008
	1349.927	0.1769616		1349.927	0.4621167		1349.927	0.3056648		1349.927	0.3860193		1349.927	0.504945
	1351.855	0.1847267		1351.855	0.4811389		1351.855	0.317207		1351.855	0.4045108		1351.855	0.5246969
	1353.784	0.1901314		1353.784	0.4982868		1353.784	0.3272773		1353.784	0.4210107		1353.784	0.5427832
	1355.712	0.1951483		1355.712	0.5155507		1355.712	0.3375416		1355.712	0.4380664		1355.712	0.5612088
	1357.641	0.2021561		1357.641	0.5323364		1357.641	0.3480894		1357.641	0.4558361		1357.641	0.5789257
	1359.569	0.2107252		1359.569	0.5489326		1359.569	0.3586658		1359.569	0.474596		1359.569	0.5965081
	1361.498	0.2220405		1361.498	0.5664806		1361.498	0.370416		1361.498	0.4967451		1361.498	0.6155984
	1363.426	0.2388666		1363.426	0.5892555		1363.426	0.3868282		1363.426	0.527421		1363.426	0.6398575
	1365.355	0.2559431		1365.355	0.6084282		1365.355	0.4017733		1365.355	0.5548858		1365.355	0.6598653
	1367.283	0.2779219		1367.283	0.6292563		1367.283	0.4190896		1367.283	0.5868819		1367.283	0.6819096
	1369.212	0.314321		1369.212	0.6579628		1369.212	0.4451032		1369.212	0.6344925		1369.212	0.7123193
	1371.14	0.3577448		1371.14	0.6891347		1371.14	0.4743347		1371.14	0.6877356		1371.14	0.7451971
	1373.069	0.4144908		1373.069	0.7262422		1373.069	0.5107365		1373.069	0.752913		1373.069	0.7847281
	1374.997	0.507213		1374.997	0.7846294		1374.997	0.5694135		1374.997	0.8573612		1374.997	0.8466141
	1376.926	0.5963641		1376.926	0.8390185		1376.926	0.6249169		1376.926	0.9545212		1376.926	0.9031281
	1378.854	0.7241803		1378.854	0.9170593		1378.854	0.7064539		1378.854	1.088847		1378.854	0.9847975
	1380.782	0.9825813		1380.782	1.068597		1380.782	0.8703913		1380.782	1.339816		1380.782	1.143236
	1382.711	1.447586		1382.711	1.314724		1382.711	1.13588		1382.711	1.767415		1382.711	1.399614
	1384.639	1.73268		1384.639	1.442738		1384.639	1.265603		1384.639	2.011817		1384.639	1.534025
	1386.568	1.196901		1386.568	1.23129		1386.568	1.016021		1386.568	1.58102		1386.568	1.314207
	1388.496	0.7611181		1388.496	0.98147		1388.496	0.7447508		1388.496	1.168995		1388.496	1.054255
	1390.425	0.5661267		1390.425	0.8634741		1390.425	0.6207154		1390.425	0.9711415		1390.425	0.9316186
	1392.353	0.4527284		1392.353	0.7904097		1392.353	0.5470871		1392.353	0.8448893		1392.353	0.8549671
	1394.282	0.372707		1394.282	0.7354687		1394.282	0.4933859		1394.282	0.7474836		1394.282	0.7964434
	1396.21	0.3151609		1396.21	0.6911911		1396.21	0.4525071		1396.21	0.6705796		1396.21	0.7482508
	1398.139	0.2853911		1398.139	0.6658804		1398.139	0.4302192		1398.139	0.6271081		1398.139	0.7203123
	1400.067	0.259379		1400.067	0.6405104		1400.067	0.4089456		1400.067	0.585505		1400.067	0.6916838
	1401.996	0.2445185		1401.996	0.6242868		1401.996	0.3957782		1401.996	0.5601792		1401.996	0.6735588
	1403.924	0.2314534		1403.924	0.6071916		1403.924	0.3826363		1403.924	0.5356354		1403.924	0.6546066
	1405.853	0.2191013		1405.853	0.5890685		1405.853	0.3693834		1405.853	0.5099261		1405.853	0.6336594
	1407.781	0.2097999		1407.781	0.5733241		1407.781	0.3585144		1407.781	0.4893304		1407.781	0.6157511
	1409.709	0.2022932		1409.709	0.5581459		1409.709	0.3484138		1409.709	0.4706471		1409.709	0.5987874
	1411.638	0.1946264		1411.638	0.540598		1411.638	0.3368803		1411.638	0.4500217		1411.638	0.5789549
	1413.566	0.1885629		1413.566	0.5249866		1413.566	0.3268228		1413.566	0.4321461		1413.566	0.5610451
	1415.495	0.1829313		1415.495	0.5094219		1415.495	0.317021		1415.495	0.4155914		1415.495	0.5439451
	1417.423	0.1780853		1417.423	0.4937828		1417.423	0.3073993		1417.423	0.3994405		1417.423	0.5266407
	1419.352	0.1716836		1419.352	0.4701636		1419.352	0.2934469		1419.352	0.3753595		1419.352	0.4994231
	1421.28	0.1678436		1421.28	0.4540387		1421.28	0.2843145		1421.28	0.359953		1421.28	0.4817273
	1423.209	0.1642605		1423.209	0.4385383		1423.209	0.2753804		1423.209	0.3462799		1423.209	0.4654041
	1425.137	0.1608041		1425.137	0.4201882		1425.137	0.2651297		1425.137	0.3301097		1425.137	0.4451415
	1427.066	0.1582437		1427.066	0.4058281		1427.066	0.2571249		1427.066	0.3182252		1427.066	0.429943
	1428.994	0.1563894		1428.994	0.3910742		1428.994	0.2492635		1428.994	0.3066883		1428.994	0.4144199
	1430.923	0.1548197		1430.923	0.375058		1430.923	0.2410555		1430.923	0.2942318		1430.923	0.3972819
	1432.851	0.1531026		1432.851	0.3628674		1432.851	0.2346258		1432.851	0.2842543		1432.851	0.3843378
	1434.78	0.149819		1434.78	0.3511577		1434.78	0.2276896		1434.78	0.2739815		1434.78	0.3720671
	1436.708	0.1448079		1436.708	0.3341777		1436.708	0.2177245		1436.708	0.2590249		1436.708	0.3541308
	1438.636	0.1410429		1438.636	0.3199783		1438.636	0.2094756		1438.636	0.2473391		1438.636	0.3397882
	1440.565	0.139105		1440.565	0.3106996		1440.565	0.2040398		1440.565	0.2401714		1440.565	0.3305332
	1442.493	0.136856		1442.493	0.3003338		1442.493	0.1979946		1442.493	0.2320531		1442.493	0.3199759
	1444.422	0.1349994		1444.422	0.2911718		1444.422	0.1931404		1444.422	0.2252503		1444.422	0.3110544
	1446.35	0.1332892		1446.35	0.28276		1446.35	0.1889269		1446.35	0.2190495		1446.35	0.302894
	1448.279	0.1317858		1448.279	0.2737417		1448.279	0.1841243		1448.279	0.2123174		1448.279	0.293486
	1450.207	0.1302861		1450.207	0.2663505		1450.207	0.1795796		1450.207	0.2071219		1450.207	0.2862554
	1452.136	0.1290158		1452.136	0.2601902		1452.136	0.1756631		1452.136	0.2031298		1452.136	0.280848
	1454.064	0.1277852		1454.064	0.2548407		1454.064	0.1720619		1454.064	0.1995094		1454.064	0.2760072
	1455.993	0.1267615		1455.993	0.250163		1455.993	0.1687954		1455.993	0.1962825		1455.993	0.2715005
	1457.921	0.1250326		1457.921	0.2423333		1457.921	0.163985		1457.921	0.1906881		1457.921	0.2635813
	1459.85	0.1243303		1459.85	0.2381567		1459.85	0.1614731		1459.85	0.1871742		1459.85	0.2591154
	1461.778	0.1236985		1461.778	0.2354147		1461.778	0.1593666		1461.778	0.1852772		1461.778	0.2566164
	1463.707	0.1230981		1463.707	0.2325669		1463.707	0.1572292		1463.707	0.1830598		1463.707	0.253612
	1465.635	0.122161		1465.635	0.2287836		1465.635	0.1548367		1465.635	0.1803426		1465.635	0.2496863
	1467.563	0.1215368		1467.563	0.2260818		1467.563	0.1530815		1467.563	0.1784584		1467.563	0.2472379
	1469.492	0.1209989		1469.492	0.2242159		1469.492	0.1515439		1469.492	0.1768687		1469.492	0.2455702
	1471.42	0.1204748		1471.42	0.2223541		1471.42	0.14993		1471.42	0.1753188		1471.42	0.2439478
	1473.349	0.1195432		1473.349	0.2194788		1473.349	0.1478936		1473.349	0.1737356		1473.349	0.241368
	1475.277	0.1191296		1475.277	0.2175376		1475.277	0.1466285		1475.277	0.1719165		1475.277	0.2389503
	1477.206	0.1188519		1477.206	0.215898		1477.206	0.1454879		1477.206	0.1703866		1477.206	0.2369988
	1479.134	0.1184987		1479.134	0.2143495		1479.134	0.1444573		1479.134	0.1695631		1479.134	0.2357968
	1481.063	0.1179389		1481.063	0.2128227		1481.063	0.1433735		1481.063	0.1686543		1481.063	0.2344224
	1482.991	0.1175316		1482.991	0.2116175		1482.991	0.1423589		1482.991	0.1675782		1482.991	0.2329019
	1484.92	0.1170352		1484.92	0.2106161		1484.92	0.1412734		1484.92	0.1665329		1484.92	0.2320014
	1486.848	0.1165014		1486.848	0.209619		1486.848	0.1402942		1486.848	0.1658487		1486.848	0.2317379
	1488.777	0.1159726		1488.777	0.2087495		1488.777	0.1395363		1488.777	0.1656495		1488.777	0.2316244
	1490.705	0.1159399		1490.705	0.2078205		1490.705	0.1389508		1490.705	0.164496		1490.705	0.2294369
	1492.634	0.1157123		1492.634	0.2068308		1492.634	0.1382077		1492.634	0.1636465		1492.634	0.2281772
	1494.562	0.1153399		1494.562	0.2060297		1494.562	0.1375167		1494.562	0.1631498		1494.562	0.2276624
	1496.49	0.1149748		1496.49	0.2054446		1496.49	0.1368432		1496.49	0.1628873		1496.49	0.2273992
	1498.419	0.1150278		1498.419	0.2049645		1498.419	0.1363013		1498.419	0.1626081		1498.419	0.2267863
	1500.347	0.1149464		1500.347	0.2043324		1500.347	0.1358307		1500.347	0.1623178		1500.347	0.2262773
	1502.276	0.114744		1502.276	0.2036574		1502.276	0.1353814		1502.276	0.1620044		1502.276	0.2260553
	1504.204	0.1144109		1504.204	0.2031268		1504.204	0.1347101		1504.204	0.1609875		1504.204	0.224982
	1506.133	0.1144104		1506.133	0.2033138		1506.133	0.1343251		1506.133	0.1612259		1506.133	0.2258554
	1508.061	0.1148064		1508.061	0.2037254		1508.061	0.1348869		1508.061	0.1630259		1508.061	0.2272231
	1509.99	0.1147491		1509.99	0.2027668		1509.99	0.1343751		1509.99	0.1618769		1509.99	0.2259227
	1511.918	0.1148312		1511.918	0.202285		1511.918	0.1339194		1511.918	0.1613616		1511.918	0.2251545
	1513.847	0.1149643		1513.847	0.2020852		1513.847	0.1336267		1513.847	0.1611798		1513.847	0.2250332
	1515.775	0.1148503		1515.775	0.2018814		1515.775	0.1333011		1515.775	0.1612585		1515.775	0.2253249
	1517.704	0.1148876		1517.704	0.2017392		1517.704	0.1331958		1517.704	0.1614749		1517.704	0.2251663
	1519.632	0.1148382		1519.632	0.2015803		1519.632	0.1328157		1519.632	0.1613902		1519.632	0.2249356
	1521.561	0.1151507		1521.561	0.2018131		1521.561	0.1329633		1521.561	0.1621969		1521.561	0.2257505
	1523.489	0.1151207		1523.489	0.2015302		1523.489	0.132844		1523.489	0.1620741		1523.489	0.2254761
	1525.417	0.1151114		1525.417	0.2012041		1525.417	0.1325026		1525.417	0.1619266		1525.417	0.2252577
	1527.346	0.1153445		1527.346	0.201139		1527.346	0.1324137		1527.346	0.161751		1527.346	0.224997
	1529.274	0.1154431		1529.274	0.2008468		1529.274	0.1321956		1529.274	0.161425		1529.274	0.2245957
	1531.203	0.1153027		1531.203	0.2006171		1531.203	0.131842		1531.203	0.1612986		1531.203	0.2246014
	1533.131	0.1155506		1533.131	0.2009319		1533.131	0.1319386		1533.131	0.1617993		1533.131	0.2250948
	1535.06	0.115963		1535.06	0.2012888		1535.06	0.1321178		1535.06	0.1624783		1535.06	0.2254763
	1536.988	0.1158586		1536.988	0.2008922		1536.988	0.1316216		1536.988	0.1621891		1536.988	0.2250907
	1538.917	0.115775		1538.917	0.2011278		1538.917	0.1314094		1538.917	0.162361		1538.917	0.2255254
	1540.845	0.1164105		1540.845	0.2024319		1540.845	0.1322936		1540.845	0.1657836		1540.845	0.2291622
	1542.774	0.1165067		1542.774	0.2023098		1542.774	0.1322306		1542.774	0.1650725		1542.774	0.2285086
	1544.702	0.1166315		1544.702	0.2020667		1544.702	0.1322913		1544.702	0.1644345		1544.702	0.2275918
	1546.631	0.1166272		1546.631	0.2019449		1546.631	0.1322238		1546.631	0.1639833		1546.631	0.2269872
	1548.559	0.1166337		1548.559	0.2019016		1548.559	0.1320149		1548.559	0.1640234		1548.559	0.2272385
	1550.488	0.1168789		1550.488	0.2022837		1550.488	0.1321435		1550.488	0.1646151		1550.488	0.2278989
	1552.416	0.1168839		1552.416	0.2022427		1552.416	0.1319637		1552.416	0.1648028		1552.416	0.2280293
	1554.344	0.1167639		1554.344	0.2024755		1554.344	0.1317489		1554.344	0.1652517		1554.344	0.2287859
	1556.273	0.1167514		1556.273	0.2028556		1556.273	0.1315506		1556.273	0.1653394		1556.273	0.2290557
	1558.201	0.1169643		1558.201	0.2035044		1558.201	0.1316946		1558.201	0.1653495		1558.201	0.2292714
	1560.13	0.1179491		1560.13	0.2044865		1560.13	0.1333301		1560.13	0.1660578		1560.13	0.2288948
	1562.058	0.1178177		1562.058	0.2042997		1562.058	0.1329713		1562.058	0.1672866		1562.058	0.2308287
	1563.987	0.1179387		1563.987	0.2044933		1563.987	0.1328133		1563.987	0.1679146		1563.987	0.2319236
	1565.915	0.1182694		1565.915	0.2050909		1565.915	0.1330083		1565.915	0.1687221		1565.915	0.2328125
	1567.844	0.1184413		1567.844	0.2054935		1567.844	0.1330496		1567.844	0.1692069		1567.844	0.233498
	1569.772	0.1191784		1569.772	0.2070311		1569.772	0.1339872		1569.772	0.1708107		1569.772	0.2352799
	1571.701	0.1198389		1571.701	0.2080693		1571.701	0.1347348		1571.701	0.1723089		1571.701	0.2368019
	1573.629	0.1200626		1573.629	0.208521		1573.629	0.134822		1573.629	0.1732966		1573.629	0.237904
	1575.558	0.1207866		1575.558	0.2100366		1575.558	0.1354903		1575.558	0.1750316		1575.558	0.2396629
	1577.486	0.1222112		1577.486	0.2127395		1577.486	0.1370232		1577.486	0.1779518		1577.486	0.2428078
	1579.415	0.1229188		1579.415	0.2138595		1579.415	0.1375719		1579.415	0.1795031		1579.415	0.2447305
	1581.343	0.1237429		1581.343	0.2154554		1581.343	0.1383931		1581.343	0.1815414		1581.343	0.2469524
	1583.271	0.1247928		1583.271	0.2175521		1583.271	0.1395347		1583.271	0.183994		1583.271	0.2496198
	1585.2	0.1260683		1585.2	0.220099		1585.2	0.1408291		1585.2	0.1868259		1585.2	0.2527693
	1587.128	0.1273952		1587.128	0.2227363		1587.128	0.1420945		1587.128	0.18994		1587.128	0.2562919
	1589.057	0.1288633		1589.057	0.2257814		1589.057	0.1434704		1589.057	0.1936556		1589.057	0.2604424
	1590.985	0.1305402		1590.985	0.2293088		1590.985	0.1449962		1590.985	0.1976992		1590.985	0.2648071
	1592.914	0.1324505		1592.914	0.2333446		1592.914	0.1468107		1592.914	0.2021775		1592.914	0.2697194
	1594.842	0.1345656		1594.842	0.2377165		1594.842	0.1490029		1594.842	0.2072021		1594.842	0.2752911
	1596.771	0.1368997		1596.771	0.2426561		1596.771	0.1514761		1596.771	0.212753		1596.771	0.2814018
	1598.699	0.1392728		1598.699	0.2477302		1598.699	0.1537719		1598.699	0.2183298		1598.699	0.2875052
	1600.628	0.1419159		1600.628	0.2535409		1600.628	0.1562579		1600.628	0.2248455		1600.628	0.2946747
	1602.556	0.1447613		1602.556	0.2598843		1602.556	0.1590943		1602.556	0.2320367		1602.556	0.3026467
	1604.485	0.1478319		1604.485	0.2668377		1604.485	0.162293		1604.485	0.2396419		1604.485	0.3111961
	1606.413	0.1509241		1606.413	0.2737912		1606.413	0.1655103		1606.413	0.247189		1606.413	0.3197559
	1608.342	0.1545784		1608.342	0.282027		1608.342	0.1694956		1608.342	0.2563395		1608.342	0.3298975
	1610.27	0.1583124		1610.27	0.2903668		1610.27	0.1735902		1610.27	0.2655823		1610.27	0.3399638
	1612.198	0.161949		1612.198	0.2986691		1612.198	0.1774402		1612.198	0.2745556		1612.198	0.3500223
	1614.127	0.1649487		1614.127	0.3055872		1614.127	0.1804022		1614.127	0.2818305		1614.127	0.3582991
	1616.055	0.1691601		1616.055	0.3151966		1616.055	0.1849075		1616.055	0.2921762		1616.055	0.3697338
	1617.984	0.1744272		1617.984	0.3270672		1617.984	0.1911397		1617.984	0.3051773		1617.984	0.3841012
	1619.912	0.176972		1619.912	0.3332193		1619.912	0.1940907		1619.912	0.3120389		1619.912	0.3922878
	1621.841	0.179314		1621.841	0.3389235		1621.841	0.1967124		1621.841	0.3181191		1621.841	0.3994622
	1623.769	0.1833468		1623.769	0.3482837		1623.769	0.201381		1623.769	0.3282406		1623.769	0.4107621
	1625.698	0.1858867		1625.698	0.3539932		1625.698	0.2041117		1625.698	0.3342981		1625.698	0.4175246
	1627.626	0.1880838		1627.626	0.3590278		1627.626	0.2064445		1627.626	0.3397101		1627.626	0.4236539
	1629.555	0.1901487		1629.555	0.3636065		1629.555	0.2088342		1629.555	0.344665		1629.555	0.4290631
	1631.483	0.1912694		1631.483	0.3663283		1631.483	0.2101952		1631.483	0.3477443		1631.483	0.432721
	1633.412	0.1917479		1633.412	0.3677077		1633.412	0.2107303		1633.412	0.3488298		1633.412	0.434177
	1635.34	0.1923126		1635.34	0.3692854		1635.34	0.211384		1635.34	0.3504886		1635.34	0.4363827
	1637.269	0.1924629		1637.269	0.3693572		1637.269	0.2118825		1637.269	0.3508175		1637.269	0.4364676
	1639.197	0.1918506		1639.197	0.3680164		1639.197	0.2112409		1639.197	0.3496214		1639.197	0.4353364
	1641.125	0.1907557		1641.125	0.3656341		1641.125	0.2101158		1641.125	0.3469732		1641.125	0.4325931
	1643.054	0.1894415		1643.054	0.3630746		1643.054	0.2088535		1643.054	0.3439693		1643.054	0.4295891
	1644.982	0.1878188		1644.982	0.3599563		1644.982	0.2072566		1644.982	0.340341		1644.982	0.4259319
	1646.911	0.1849183		1646.911	0.3540187		1646.911	0.2048028		1646.911	0.3344617		1646.911	0.4198933
	1648.839	0.18257		1648.839	0.3486111		1648.839	0.2025601		1648.839	0.3279825		1648.839	0.4128297
	1650.768	0.1812419		1650.768	0.3460637		1650.768	0.2008403		1650.768	0.3250655		1650.768	0.4091826
	1652.696	0.1784511		1652.696	0.3398936		1652.696	0.1975834		1652.696	0.3177725		1652.696	0.4008383
	1654.625	0.1742469		1654.625	0.3294292		1654.625	0.1933228		1654.625	0.3059048		1654.625	0.3880203
	1656.553	0.1725341		1656.553	0.3251994		1656.553	0.1912347		1656.553	0.3019481		1656.553	0.3843015
	1658.482	0.170292		1658.482	0.3200434		1658.482	0.1886003		1658.482	0.2963389		1658.482	0.3783087
	1660.41	0.1677233		1660.41	0.3143615		1660.41	0.185638		1660.41	0.2899674		1660.41	0.3715209
	1662.339	0.1644548		1662.339	0.3070706		1662.339	0.1818375		1662.339	0.2817914		1662.339	0.3625061
	1664.267	0.1613206		1664.267	0.2997521		1664.267	0.1781355		1664.267	0.273427		1664.267	0.3531449
	1666.196	0.1590623		1666.196	0.2948702		1666.196	0.1754619		1666.196	0.2681443		1666.196	0.3476583
	1668.124	0.1564505		1668.124	0.2894173		1668.124	0.1726145		1668.124	0.2620397		1668.124	0.3413127
	1670.052	0.1527553		1670.052	0.281246		1670.052	0.1688254		1670.052	0.2528564		1670.052	0.3312595
	1671.981	0.1502928		1671.981	0.2754638		1671.981	0.1659834		1671.981	0.2461556		1671.981	0.3237945
	1673.909	0.1481106		1673.909	0.2706912		1673.909	0.1633211		1673.909	0.2407075		1673.909	0.3177035
	1675.838	0.145074		1675.838	0.2638618		1675.838	0.1598003		1675.838	0.2327366		1675.838	0.3086798
	1677.766	0.1428732		1677.766	0.2590624		1677.766	0.1571466		1677.766	0.2276496		1677.766	0.3034048
	1679.695	0.1408194		1679.695	0.2548287		1679.695	0.1548497		1679.695	0.223031		1679.695	0.2986717
	1681.623	0.138718		1681.623	0.2506415		1681.623	0.1526307		1681.623	0.2180515		1681.623	0.2933545
	1683.552	0.1365647		1683.552	0.2459645		1683.552	0.150261		1683.552	0.2122988		1683.552	0.2868661
	1685.48	0.1337484		1685.48	0.2396947		1685.48	0.1471457		1685.48	0.2047592		1685.48	0.2779716
	1687.409	0.1324038		1687.409	0.2368708		1687.409	0.1453395		1687.409	0.2022536		1687.409	0.2756824
	1689.337	0.1305654		1689.337	0.2330064		1689.337	0.143197		1689.337	0.197987		1689.337	0.2710245
	1691.266	0.1288928		1691.266	0.2294208		1691.266	0.1413559		1691.266	0.1936801		1691.266	0.266149
	1693.194	0.1276117		1693.194	0.2269889		1693.194	0.1398777		1693.194	0.1906548		1693.194	0.2628396
	1695.123	0.1260629		1695.123	0.224211		1695.123	0.1383144		1695.123	0.1871385		1695.123	0.2590012
	1697.051	0.1240992		1697.051	0.2205803		1697.051	0.1364787		1697.051	0.1835808		1697.051	0.25529
	1698.979	0.1231556		1698.979	0.2184808		1698.979	0.1351167		1698.979	0.1806279		1698.979	0.2518324
	1700.908	0.1218488		1700.908	0.215481		1700.908	0.1335081		1700.908	0.1759311		1700.908	0.2464395
	1702.836	0.1209076		1702.836	0.213649		1702.836	0.1324295		1702.836	0.174862		1702.836	0.2459794
	1704.765	0.1198846		1704.765	0.2117162		1704.765	0.1314498		1704.765	0.1730663		1704.765	0.2441877
	1706.693	0.1191342		1706.693	0.2099051		1706.693	0.130809		1706.693	0.1705719		1706.693	0.2410901
	1708.622	0.1184472		1708.622	0.2083607		1708.622	0.1299437		1708.622	0.1687244		1708.622	0.2390602
	1710.55	0.1176541		1710.55	0.2069084		1710.55	0.1289697		1710.55	0.1671502		1710.55	0.2375189
	1712.479	0.1168065		1712.479	0.2056105		1712.479	0.1279361		1712.479	0.1656339		1712.479	0.2361066
	1714.407	0.1160583		1714.407	0.204622		1714.407	0.127099		1714.407	0.1645985		1714.407	0.2352337
	1716.336	0.1153158		1716.336	0.2035282		1716.336	0.1265433		1716.336	0.1635164		1716.336	0.233808
	1718.264	0.1150427		1718.264	0.20257		1718.264	0.1267683		1718.264	0.1612709		1718.264	0.2309137
	1720.193	0.1147309		1720.193	0.2016646		1720.193	0.1262945		1720.193	0.1600445		1720.193	0.2298656
	1722.121	0.1144459		1722.121	0.2009485		1722.121	0.1256151		1722.121	0.1594497		1722.121	0.2294195
	1724.05	0.1140585		1724.05	0.2001938		1724.05	0.1250268		1724.05	0.1584412		1724.05	0.2282257
	1725.978	0.1136285		1725.978	0.1994995		1725.978	0.1245524		1725.978	0.1576291		1725.978	0.2273439
	1727.906	0.1132055		1727.906	0.1988942		1727.906	0.124108		1727.906	0.1567966		1727.906	0.2267752
	1729.835	0.1129664		1729.835	0.1986116		1729.835	0.1239683		1729.835	0.1563523		1729.835	0.2266694
	1731.763	0.1126051		1731.763	0.1981388		1731.763	0.1236625		1731.763	0.1558399		1731.763	0.2260432
	1733.692	0.1123257		1733.692	0.1977238		1733.692	0.1234565		1733.692	0.1550422		1733.692	0.2247419
	1735.62	0.1123519		1735.62	0.1977513		1735.62	0.1234524		1735.62	0.154527		1735.62	0.224168
	1737.549	0.112158		1737.549	0.1973622		1737.549	0.1229135		1737.549	0.1544833		1737.549	0.2247228
	1739.477	0.111803		1739.477	0.1968699		1739.477	0.1226788		1739.477	0.1537523		1739.477	0.2240158
	1741.406	0.1116109		1741.406	0.1966391		1741.406	0.1227692		1741.406	0.1534692		1741.406	0.2238807
	1743.334	0.1115393		1743.334	0.1965445		1743.334	0.1227301		1743.334	0.153491		1743.334	0.2241737
	1745.263	0.1115208		1745.263	0.1965638		1745.263	0.1226834		1745.263	0.1535397		1745.263	0.2243864
	1747.191	0.1112086		1747.191	0.1963816		1747.191	0.1223597		1747.191	0.1534044		1747.191	0.2245558
	1749.12	0.1111245		1749.12	0.1965227		1749.12	0.1222818		1749.12	0.1533611		1749.12	0.2244731
	1751.048	0.1113668		1751.048	0.1967682		1751.048	0.1224905		1751.048	0.152927		1751.048	0.2235317
	1752.977	0.1115529		1752.977	0.1969172		1752.977	0.1227723		1752.977	0.1530256		1752.977	0.2235007
	1754.905	0.1114306		1754.905	0.1969039		1754.905	0.1227958		1754.905	0.1531303		1754.905	0.2238285
	1756.833	0.11171		1756.833	0.1976622		1756.833	0.1233289		1756.833	0.1537001		1756.833	0.2245451
	1758.762	0.1121357		1758.762	0.1985678		1758.762	0.1237147		1758.762	0.1543048		1758.762	0.2253149
	1760.69	0.1127994		1760.69	0.2004353		1760.69	0.1244841		1760.69	0.1550328		1760.69	0.2267259
	1762.619	0.1143065		1762.619	0.2041612		1762.619	0.1265545		1762.619	0.1566121		1762.619	0.2293264
	1764.547	0.1156344		1764.547	0.2050008		1764.547	0.127318		1764.547	0.1579504		1764.547	0.2304012
	1766.476	0.1170107		1766.476	0.204651		1766.476	0.1276439		1766.476	0.1591228		1766.476	0.2309631
	1768.404	0.1179988		1768.404	0.2045429		1768.404	0.1281767		1768.404	0.1601642		1768.404	0.2316867
	1770.333	0.1170264		1770.333	0.2036024		1770.333	0.1274144		1770.333	0.1594133		1770.333	0.2310706
	1772.261	0.1146113		1772.261	0.201972		1772.261	0.1256198		1772.261	0.1568368		1772.261	0.2287912
	1774.19	0.113102		1774.19	0.2006523		1774.19	0.1244107		1774.19	0.1546851		1774.19	0.2269764
	1776.118	0.1123337		1776.118	0.199734		1776.118	0.1237668		1776.118	0.153647		1776.118	0.2262463
	1778.047	0.1117752		1778.047	0.199027		1778.047	0.1233295		1778.047	0.1528018		1778.047	0.2256055
	1779.975	0.1115963		1779.975	0.1986261		1779.975	0.1232429		1779.975	0.1522577		1779.975	0.2251924
	1781.904	0.1115047		1781.904	0.198232		1781.904	0.1232764		1781.904	0.1517323		1781.904	0.2245043
	1783.832	0.1112289		1783.832	0.1977612		1783.832	0.1233188		1783.832	0.1511983		1783.832	0.2239225
	1785.761	0.1110884		1785.761	0.1975489		1785.761	0.1242306		1785.761	0.1507314		1785.761	0.2234748
	1787.689	0.1111331		1787.689	0.19751		1787.689	0.1255276		1787.689	0.1505805		1787.689	0.2234779
	1789.618	0.1109715		1789.618	0.1972351		1789.618	0.1256678		1789.618	0.1503366		1789.618	0.2234769
	1791.546	0.1108112		1791.546	0.1970825		1791.546	0.1246316		1791.546	0.1502637		1791.546	0.2234476
	1793.474	0.1109515		1793.474	0.1971962		1793.474	0.1237949		1793.474	0.150211		1793.474	0.2232508
	1795.403	0.1110486		1795.403	0.197054		1795.403	0.1231539		1795.403	0.1503381		1795.403	0.2235814
	1797.331	0.110995		1797.331	0.1968438		1797.331	0.1226015		1797.331	0.1501499		1797.331	0.2234545
	1799.26	0.1109133		1799.26	0.1968602		1799.26	0.1223172		1799.26	0.1500254		1799.26	0.2234194
	1801.188	0.1110606		1801.188	0.1970454		1801.188	0.1224204		1801.188	0.1500562		1801.188	0.2234424
	1803.117	0.111302		1803.117	0.1971081		1803.117	0.1226346		1803.117	0.1499961		1803.117	0.2233749
	1805.045	0.111251		1805.045	0.1969922		1805.045	0.1226783		1805.045	0.149936		1805.045	0.2233894
	1806.974	0.111144		1806.974	0.1970172		1806.974	0.1226033		1806.974	0.1499745		1806.974	0.2235761
	1808.902	0.1112181		1808.902	0.197166		1808.902	0.1224198		1808.902	0.1499567		1808.902	0.2236804
	1810.831	0.1113965		1810.831	0.1973877		1810.831	0.12236		1810.831	0.150112		1810.831	0.2239192
	1812.759	0.1114072		1812.759	0.1974897		1812.759	0.1224566		1812.759	0.1501592		1812.759	0.2239366
	1814.688	0.1114072		1814.688	0.1975808		1814.688	0.1225711		1814.688	0.1501385		1814.688	0.2239776
	1816.616	0.1115641		1816.616	0.1977575		1816.616	0.1227861		1816.616	0.1501725		1816.616	0.2240465
	1818.545	0.1117098		1818.545	0.1978915		1818.545	0.1229339		1818.545	0.1502883		1818.545	0.2241697
	1820.473	0.1116313		1820.473	0.1979311		1820.473	0.1228069		1820.473	0.1503393		1820.473	0.2243929
	1822.401	0.1115681		1822.401	0.1980883		1822.401	0.1225786		1822.401	0.1503861		1822.401	0.2247928
	1824.33	0.1117001		1824.33	0.1983311		1824.33	0.1225623		1824.33	0.1503231		1824.33	0.2249707
	1826.258	0.1118502		1826.258	0.1985789		1826.258	0.1228337		1826.258	0.1505607		1826.258	0.2252284
	1828.187	0.1117084		1828.187	0.1985835		1828.187	0.1228559		1828.187	0.1506592		1828.187	0.2255606
	1830.115	0.1119317		1830.115	0.1990866		1830.115	0.1233355		1830.115	0.150922		1830.115	0.2258885
	1832.044	0.1122359		1832.044	0.1993083		1832.044	0.1235006		1832.044	0.1510417		1832.044	0.2258971
	1833.972	0.1122548		1833.972	0.1992331		1833.972	0.1232614		1833.972	0.151147		1833.972	0.2260299
	1835.901	0.1121764		1835.901	0.1993626		1835.901	0.1231635		1835.901	0.1512785		1835.901	0.2262532
	1837.829	0.1123081		1837.829	0.1996933		1837.829	0.1233459		1837.829	0.1514708		1837.829	0.2265983
	1839.758	0.1125146		1839.758	0.199877		1839.758	0.1235731		1839.758	0.1515652		1839.758	0.2268679
	1841.686	0.1124984		1841.686	0.1999245		1841.686	0.1236395		1841.686	0.1516031		1841.686	0.2271063
	1843.615	0.1125253		1843.615	0.2002792		1843.615	0.1238356		1843.615	0.151674		1843.615	0.2272289
	1845.543	0.1128407		1845.543	0.2008606		1845.543	0.1240736		1845.543	0.1521111		1845.543	0.2277809
	1847.472	0.1129504		1847.472	0.2008821		1847.472	0.1239198		1847.472	0.1523231		1847.472	0.2282044
	1849.4	0.1130186		1849.4	0.2009752		1849.4	0.1239701		1849.4	0.1523612		1849.4	0.2282143
	1851.328	0.1130675		1851.328	0.2011845		1851.328	0.1241574		1851.328	0.1523979		1851.328	0.2281962
	1853.257	0.1132427		1853.257	0.201435		1853.257	0.1244284		1853.257	0.1525331		1853.257	0.2284004
	1855.185	0.1133889		1855.185	0.2015969		1855.185	0.1245956		1855.185	0.1527387		1855.185	0.2287836
	1857.114	0.1134244		1857.114	0.201832		1857.114	0.1245996		1857.114	0.1530162		1857.114	0.2292399
	1859.042	0.113471		1859.042	0.2021553		1859.042	0.1245274		1859.042	0.1531968		1859.042	0.2294808
	1860.971	0.1136595		1860.971	0.2024195		1860.971	0.1245687		1860.971	0.1533261		1860.971	0.2296498
	1862.899	0.113762		1862.899	0.2025708		1862.899	0.1247576		1862.899	0.1534547		1862.899	0.2299912
	1864.828	0.1137341		1864.828	0.2028048		1864.828	0.1249861		1864.828	0.1536926		1864.828	0.2306259
	1866.756	0.1137205		1866.756	0.2031644		1866.756	0.1251525		1866.756	0.1540052		1866.756	0.2313143
	1868.685	0.1140339		1868.685	0.2036694		1868.685	0.1254921		1868.685	0.1543918		1868.685	0.2316751
	1870.613	0.1142851		1870.613	0.2038822		1870.613	0.1256028		1870.613	0.1544401		1870.613	0.2315611
	1872.542	0.114355		1872.542	0.204044		1872.542	0.1254887		1872.542	0.1546		1872.542	0.2317856
	1874.47	0.1145247		1874.47	0.2043862		1874.47	0.1255954		1874.47	0.1547998		1874.47	0.2320405
	1876.399	0.1147425		1876.399	0.2046516		1876.399	0.1259175		1876.399	0.1550195		1876.399	0.2322796
	1878.327	0.1148197		1878.327	0.20484		1878.327	0.126218		1878.327	0.1551908		1878.327	0.2325729
	1880.255	0.1149057		1880.255	0.2052126		1880.255	0.1263842		1880.255	0.155428		1880.255	0.2330755
	1882.184	0.1150803		1882.184	0.2055407		1882.184	0.126353		1882.184	0.1556873		1882.184	0.2335281
	1884.112	0.1152641		1884.112	0.2057408		1884.112	0.1263065		1884.112	0.155987		1884.112	0.2338519
	1886.041	0.115312		1886.041	0.2059723		1886.041	0.1263978		1886.041	0.1561459		1886.041	0.2340817
	1887.969	0.115375		1887.969	0.2063395		1887.969	0.1266103		1887.969	0.1562835		1887.969	0.2345757
	1889.898	0.1156849		1889.898	0.2068138		1889.898	0.1271074		1889.898	0.1566928		1889.898	0.235139
	1891.826	0.1159317		1891.826	0.2070587		1891.826	0.1273688		1891.826	0.1570871		1891.826	0.2354327
	1893.755	0.1159268		1893.755	0.2072532		1893.755	0.1272977		1893.755	0.1572861		1893.755	0.2357029
	1895.683	0.1160222		1895.683	0.2076848		1895.683	0.1273075		1895.683	0.1574654		1895.683	0.2360665
	1897.612	0.1162114		1897.612	0.207925		1897.612	0.1273717		1897.612	0.1575575		1897.612	0.2363653
	1899.54	0.1163631		1899.54	0.2081171		1899.54	0.127607		1899.54	0.1578173		1899.54	0.2367251
	1901.469	0.1164294		1901.469	0.2084399		1901.469	0.1279305		1901.469	0.158106		1901.469	0.2369848
	1903.397	0.1165913		1903.397	0.2088323		1903.397	0.1281805		1903.397	0.1583586		1903.397	0.2373442
	1905.326	0.1168067		1905.326	0.2091187		1905.326	0.1282772		1905.326	0.1586147		1905.326	0.2379229
	1907.254	0.1169204		1907.254	0.209411		1907.254	0.1282511		1907.254	0.1589988		1907.254	0.238606
	1909.182	0.1169863		1909.182	0.2098201		1909.182	0.1282847		1909.182	0.1593817		1909.182	0.2389757
	1911.111	0.1172208		1911.111	0.2102344		1911.111	0.1285592		1911.111	0.1596482		1911.111	0.2391409
	1913.039	0.1174722		1913.039	0.2104643		1913.039	0.1288688		1913.039	0.1597898		1913.039	0.2394811
	1914.968	0.1175878		1914.968	0.210735		1914.968	0.1290862		1914.968	0.1599479		1914.968	0.2400197
	1916.896	0.117642		1916.896	0.2111568		1916.896	0.1292022		1916.896	0.1601928		1916.896	0.2404077
	1918.825	0.1179351		1918.825	0.211707		1918.825	0.1294069		1918.825	0.1607295		1918.825	0.2408024
	1920.753	0.1180938		1920.753	0.211872		1920.753	0.1293476		1920.753	0.1610714		1920.753	0.2413873
	1922.682	0.1182198		1922.682	0.2122603		1922.682	0.129547		1922.682	0.1614383		1922.682	0.2421433
	1924.61	0.1184426		1924.61	0.2127779		1924.61	0.1299675		1924.61	0.161682		1924.61	0.2424009
	1926.539	0.1186631		1926.539	0.2130033		1926.539	0.1302297		1926.539	0.16194		1926.539	0.242503
	1928.467	0.1188523		1928.467	0.2132585		1928.467	0.1304369		1928.467	0.1622394		1928.467	0.2427945
	1930.396	0.118982		1930.396	0.213685		1930.396	0.1305236		1930.396	0.1625088		1930.396	0.2433604
	1932.324	0.1191021		1932.324	0.2140987		1932.324	0.1305309		1932.324	0.1627656		1932.324	0.2439035
	1934.253	0.1193382		1934.253	0.2144379		1934.253	0.1306558		1934.253	0.1631238		1934.253	0.2442713
	1936.181	0.1195471		1936.181	0.2147723		1936.181	0.1309462		1936.181	0.1634798		1936.181	0.2445865
	1938.109	0.1196871		1938.109	0.2152266		1938.109	0.1313156		1938.109	0.1638057		1938.109	0.2451275
	1940.038	0.1197779		1940.038	0.2155841		1940.038	0.131512		1940.038	0.1640197		1940.038	0.2458217
	1941.966	0.1199911		1941.966	0.2159613		1941.966	0.131664		1941.966	0.1644		1941.966	0.2465186
	1943.895	0.120258		1943.895	0.2164531		1943.895	0.1318321		1943.895	0.1649561		1943.895	0.2469269
	1945.823	0.1204152		1945.823	0.216863		1945.823	0.1319043		1945.823	0.1653631		1945.823	0.2472777
	1947.752	0.1206054		1947.752	0.2171953		1947.752	0.132122		1947.752	0.1655514		1947.752	0.247653
	1949.68	0.1208434		1949.68	0.2174864		1949.68	0.1324472		1949.68	0.1657611		1949.68	0.2481001
	1951.609	0.1210285		1951.609	0.2179045		1951.609	0.1327535		1951.609	0.1661117		1951.609	0.248481
	1953.537	0.1211888		1953.537	0.218388		1953.537	0.132933		1953.537	0.1665874		1953.537	0.2489808
	1955.466	0.121382		1955.466	0.2187702		1955.466	0.1330204		1955.466	0.166978		1955.466	0.2495633
	1957.394	0.1215993		1957.394	0.2191011		1957.394	0.1330948		1957.394	0.1672389		1957.394	0.2501125
	1959.323	0.1217815		1959.323	0.2195392		1959.323	0.1332752		1959.323	0.1675292		1959.323	0.2505577
	1961.251	0.121972		1961.251	0.2200257		1961.251	0.1336258		1961.251	0.1679416		1961.251	0.2509714
	1963.18	0.1221678		1963.18	0.2203738		1963.18	0.1339761		1963.18	0.1683241		1963.18	0.2514516
	1965.108	0.1223443		1965.108	0.2207052		1965.108	0.134178		1965.108	0.1687182		1965.108	0.2521972
	1967.036	0.1225465		1967.036	0.2212148		1967.036	0.1343475		1967.036	0.1691203		1967.036	0.2527895
	1968.965	0.1228158		1968.965	0.2216852		1968.965	0.1344745		1968.965	0.169399		1968.965	0.2529871
	1970.893	0.1230179		1970.893	0.221972		1970.893	0.1345693		1970.893	0.1696888		1970.893	0.2533114
	1972.822	0.1232014		1972.822	0.222382		1972.822	0.1348494		1972.822	0.1700952		1972.822	0.253922
	1974.75	0.1233757		1974.75	0.222855		1974.75	0.1352173		1974.75	0.170423		1974.75	0.2544871
	1976.679	0.1235664		1976.679	0.22324		1976.679	0.1354985		1976.679	0.1707206		1976.679	0.2549219
	1978.607	0.1237743		1978.607	0.2235757		1978.607	0.1356023		1978.607	0.1710787		1978.607	0.2553446
	1980.536	0.1239856		1980.536	0.2240345		1980.536	0.1356757		1980.536	0.1714928		1980.536	0.2558973
	1982.464	0.1241632		1982.464	0.2245068		1982.464	0.1358053		1982.464	0.1718428		1982.464	0.2564648
	1984.393	0.1243734		1984.393	0.2248843		1984.393	0.1360766		1984.393	0.1721713		1984.393	0.2569738
	1986.321	0.124561		1986.321	0.2252284		1986.321	0.1364052		1986.321	0.1725198		1986.321	0.2574529
	1988.25	0.1247571		1988.25	0.2257178		1988.25	0.1367206		1988.25	0.1729814		1988.25	0.2580547
	1990.178	0.1249387		1990.178	0.2261393		1990.178	0.1368649		1990.178	0.1733608		1990.178	0.2586448
	1992.107	0.1251497		1992.107	0.2265631		1992.107	0.1369886		1992.107	0.1737968		1992.107	0.2592408
	1994.035	0.1253784		1994.035	0.2270021		1994.035	0.1371388		1994.035	0.1740637		1994.035	0.2595168
	1995.964	0.1255816		1995.964	0.2274059		1995.964	0.1373195		1995.964	0.1742878		1995.964	0.2598257
	1997.892	0.1257793		1997.892	0.2277949		1997.892	0.1376494		1997.892	0.1746682		1997.892	0.2603694
	1999.82	0.1259753		1999.82	0.2281415		1999.82	0.1379845		1999.82	0.1750488		1999.82	0.2609217
	2001.749	0.1261608		2001.749	0.2285223		2001.749	0.1382033		2001.749	0.1753394		2001.749	0.2613185
	2003.677	0.1263635		2003.677	0.2289694		2003.677	0.1382991		2003.677	0.1756605		2003.677	0.2617192
	2005.606	0.1265471		2005.606	0.2293523		2005.606	0.1383643		2005.606	0.1759997		2005.606	0.2622072
	2007.534	0.1267177		2007.534	0.229691		2007.534	0.1385544		2007.534	0.1763342		2007.534	0.2627542
	2009.463	0.1268868		2009.463	0.2301146		2009.463	0.1388808		2009.463	0.1766267		2009.463	0.2631929
	2011.391	0.1270989		2011.391	0.2305669		2011.391	0.1392208		2011.391	0.1769383		2011.391	0.2636171
	2013.32	0.1272808		2013.32	0.2309117		2013.32	0.1394501		2013.32	0.1772587		2013.32	0.2640828
	2015.248	0.1274318		2015.248	0.2312488		2015.248	0.1395463		2015.248	0.1776716		2015.248	0.2647158
	2017.177	0.1276219		2017.177	0.2317123		2017.177	0.1396499		2017.177	0.1781359		2017.177	0.2653597
	2019.105	0.1278593		2019.105	0.2321506		2019.105	0.1398253		2019.105	0.1784097		2019.105	0.2657036
	2021.034	0.1280486		2021.034	0.2324649		2021.034	0.1400748		2021.034	0.1786349		2021.034	0.2659882
	2022.962	0.1282125		2022.962	0.2328238		2022.962	0.1403883		2022.962	0.1789569		2022.962	0.2664242
	2024.891	0.1283913		2024.891	0.2332338		2024.891	0.1406415		2024.891	0.1792471		2024.891	0.2668772
	2026.819	0.1286041		2026.819	0.2335981		2026.819	0.1407973		2026.819	0.179523		2026.819	0.2673368
	2028.747	0.1287863		2028.747	0.2339144		2028.747	0.1408917		2028.747	0.1797841		2028.747	0.2677223
	2030.676	0.1289454		2030.676	0.2343009		2030.676	0.1410042		2030.676	0.1800992		2030.676	0.2681312
	2032.604	0.1291296		2032.604	0.2347032		2032.604	0.1412103		2032.604	0.1804063		2032.604	0.2685721
	2034.533	0.1293326		2034.533	0.2350381		2034.533	0.1415092		2034.533	0.1806958		2034.533	0.2690523
	2036.461	0.1294671		2036.461	0.2353334		2036.461	0.141801		2036.461	0.1809547		2036.461	0.2694659
	2038.39	0.1295931		2038.39	0.2357139		2038.39	0.1419741		2038.39	0.1812209		2038.39	0.2698726
	2040.318	0.129765		2040.318	0.2361109		2040.318	0.1420578		2040.318	0.1815528		2040.318	0.2703466
	2042.247	0.1299452		2042.247	0.2364479		2042.247	0.1421796		2042.247	0.1818912		2042.247	0.2708279
	2044.175	0.1300614		2044.175	0.2367512		2044.175	0.1423702		2044.175	0.1821085		2044.175	0.2711923
	2046.104	0.1302097		2046.104	0.2371254		2046.104	0.1426558		2046.104	0.1823311		2046.104	0.2715345
	2048.032	0.1304098		2048.032	0.2374945		2048.032	0.1429396		2048.032	0.1825691		2048.032	0.2718791
	2049.96	0.130594		2049.96	0.2377939		2049.96	0.1431376		2049.96	0.1828521		2049.96	0.2723176
	2051.889	0.1307138		2051.889	0.2381179		2051.889	0.1432358		2051.889	0.183118		2051.889	0.2727539
	2053.817	0.130872		2053.817	0.2385417		2053.817	0.1433167		2053.817	0.1833605		2053.817	0.2731484
	2055.746	0.1310598		2055.746	0.2389012		2055.746	0.143479		2055.746	0.1835672		2055.746	0.2734916
	2057.674	0.1312298		2057.674	0.2392018		2057.674	0.143745		2057.674	0.1838432		2057.674	0.2739076
	2059.603	0.1313637		2059.603	0.2395723		2059.603	0.144067		2059.603	0.1841551		2059.603	0.2743858
	2061.531	0.1315411		2061.531	0.2400025		2061.531	0.1443441		2061.531	0.184409		2061.531	0.2748387
	2063.46	0.1317116		2063.46	0.2403457		2063.46	0.1444732		2063.46	0.1846165		2063.46	0.2752461
	2065.388	0.1318721		2065.388	0.2406684		2065.388	0.1445842		2065.388	0.1848787		2065.388	0.2756617
	2067.317	0.1320204		2067.317	0.2409957		2067.317	0.1447187		2067.317	0.1850727		2067.317	0.2759847
	2069.245	0.1321897		2069.245	0.2413031		2069.245	0.1449136		2069.245	0.1852845		2069.245	0.2763189
	2071.174	0.1323721		2071.174	0.2415417		2071.174	0.145175		2071.174	0.1855066		2071.174	0.2765902
	2073.102	0.1325252		2073.102	0.241778		2073.102	0.1454156		2073.102	0.185739		2073.102	0.2768838
	2075.031	0.1326628		2075.031	0.2420978		2075.031	0.1455682		2075.031	0.1859562		2075.031	0.2772138
	2076.959	0.1328407		2076.959	0.2424068		2076.959	0.1456744		2076.959	0.186214		2076.959	0.2776009
	2078.888	0.1330281		2078.888	0.242647		2078.888	0.1458254		2078.888	0.1864517		2078.888	0.2779304
	2080.816	0.1332149		2080.816	0.2429317		2080.816	0.1460527		2080.816	0.1866877		2080.816	0.2781902
	2082.745	0.1334438		2082.745	0.2432827		2082.745	0.1463663		2082.745	0.1869531		2082.745	0.2784888
	2084.673	0.1337398		2084.673	0.2435862		2084.673	0.1467213		2084.673	0.1872778		2084.673	0.2789265
	2086.602	0.1340513		2086.602	0.2438492		2086.602	0.1469973		2086.602	0.1876406		2086.602	0.279355
	2088.53	0.1344636		2088.53	0.2442574		2088.53	0.147243		2088.53	0.1881137		2088.53	0.2797715
	2090.458	0.1351219		2090.458	0.2447981		2090.458	0.1476163		2090.458	0.1887056		2090.458	0.2802355
	2092.387	0.1357646		2092.387	0.2451891		2092.387	0.1480132		2092.387	0.1891733		2092.387	0.2806617
	2094.315	0.1357941		2094.315	0.2453037		2094.315	0.1481509		2094.315	0.1891781		2094.315	0.2808731
	2096.244	0.1352852		2096.244	0.2452847		2096.244	0.1480348		2096.244	0.1887884		2096.244	0.2808406
	2098.172	0.1347767		2098.172	0.2452181		2098.172	0.1478465		2098.172	0.1883502		2098.172	0.2806999
	2100.101	0.1344829		2100.101	0.2451411		2100.101	0.1476746		2100.101	0.18809		2100.101	0.2807024
	2102.029	0.1343251		2102.029	0.2451716		2102.029	0.1475576		2102.029	0.1879528		2102.029	0.280855
	2103.958	0.1342648		2103.958	0.2453499		2103.958	0.1475396		2103.958	0.1878982		2103.958	0.2810274
	2105.886	0.1342817		2105.886	0.2454874		2105.886	0.1476131		2105.886	0.1878842		2105.886	0.2810741
	2107.814	0.1343203		2107.814	0.2455542		2107.814	0.1477479		2107.814	0.187906		2107.814	0.2811478
	2109.743	0.1343124		2109.743	0.2456815		2109.743	0.147873		2109.743	0.187937		2109.743	0.2813701
	2111.671	0.1343391		2111.671	0.2458655		2111.671	0.1479307		2111.671	0.1879559		2111.671	0.2816149
	2113.6	0.1344412		2113.6	0.2460145		2113.6	0.1479229		2113.6	0.1880259		2113.6	0.2818053
	2115.528	0.1345446		2115.528	0.2461353		2115.528	0.1479338		2115.528	0.18814		2115.528	0.2819566
	2117.457	0.1345597		2117.457	0.2462932		2117.457	0.1480112		2117.457	0.1881898		2117.457	0.2820855
	2119.385	0.134606		2119.385	0.2464836		2119.385	0.1481756		2119.385	0.188229		2119.385	0.2823075
	2121.314	0.1347315		2121.314	0.2466148		2121.314	0.1483568		2121.314	0.1882632		2121.314	0.2825129
	2123.242	0.1348166		2123.242	0.2467248		2123.242	0.1484451		2123.242	0.1883371		2123.242	0.2826436
	2125.171	0.1348316		2125.171	0.2469189		2125.171	0.1484465		2125.171	0.1883966		2125.171	0.2827983
	2127.099	0.1349303		2127.099	0.2471128		2127.099	0.1484479		2127.099	0.188442		2127.099	0.2830247
	2129.028	0.1350773		2129.028	0.247218		2129.028	0.1485166		2129.028	0.1884715		2129.028	0.2832003
	2130.956	0.1351394		2130.956	0.2473493		2130.956	0.1486844		2130.956	0.1885006		2130.956	0.2833024
	2132.885	0.1351375		2132.885	0.2475601		2132.885	0.1488707		2132.885	0.1885608		2132.885	0.2834472
	2134.813	0.1352248		2134.813	0.247741		2134.813	0.1489902		2134.813	0.1886809		2134.813	0.2837084
	2136.742	0.1353659		2136.742	0.2478404		2136.742	0.1490311		2136.742	0.1887612		2136.742	0.2839564
	2138.67	0.135431		2138.67	0.2479817		2138.67	0.1490456		2138.67	0.1887774		2138.67	0.2841049
	2140.599	0.1354592		2140.599	0.2481701		2140.599	0.1490969		2140.599	0.1888033		2140.599	0.2841823
	2142.527	0.1355653		2142.527	0.2482863		2142.527	0.1492131		2142.527	0.1888855		2142.527	0.2843138
	2144.456	0.1357077		2144.456	0.248376		2144.456	0.1493871		2144.456	0.1889747		2144.456	0.2845503
	2146.384	0.1357636		2146.384	0.2485599		2146.384	0.149543		2146.384	0.1890505		2146.384	0.2847808
	2148.312	0.1357727		2148.312	0.24877		2148.312	0.1496		2148.312	0.1890723		2148.312	0.2848918
	2150.241	0.1358772		2150.241	0.2488996		2150.241	0.1495963		2150.241	0.1890863		2150.241	0.2850214
	2152.169	0.1360111		2152.169	0.2490215		2152.169	0.1495976		2152.169	0.1891707		2152.169	0.2852589
	2154.098	0.1360645		2154.098	0.2492107		2154.098	0.149667		2154.098	0.1892816		2154.098	0.2854788
	2156.026	0.1361014		2156.026	0.2493587		2156.026	0.1498238		2156.026	0.1893397		2156.026	0.2856028
	2157.955	0.1362187		2157.955	0.2494513		2157.955	0.1500105		2157.955	0.1893606		2157.955	0.2857219
	2159.883	0.1363226		2159.883	0.2495969		2159.883	0.1501163		2159.883	0.1894118		2159.883	0.2859235
	2161.812	0.136349		2161.812	0.2498157		2161.812	0.1501378		2161.812	0.1894936		2161.812	0.2861573
	2163.74	0.136416		2163.74	0.2499795		2163.74	0.1501618		2163.74	0.1895574		2163.74	0.2862882
	2165.669	0.1365738		2165.669	0.2500811		2165.669	0.1502552		2165.669	0.18961		2165.669	0.2863829
	2167.597	0.1366864		2167.597	0.2502591		2167.597	0.1504155		2167.597	0.189657		2167.597	0.2865558
	2169.526	0.1367332		2169.526	0.2504873		2169.526	0.1505908		2169.526	0.1897272		2169.526	0.2867978
	2171.454	0.1368112		2171.454	0.2506173		2171.454	0.1507139		2171.454	0.189835		2171.454	0.2870331
	2173.383	0.1369244		2173.383	0.2506976		2173.383	0.1507511		2173.383	0.1899353		2173.383	0.2871598
	2175.311	0.1369895		2175.311	0.250879		2175.311	0.150735		2175.311	0.1899774		2175.311	0.2872611
	2177.24	0.1370396		2177.24	0.2511087		2177.24	0.150758		2177.24	0.1900433		2177.24	0.287494
	2179.168	0.137137		2179.168	0.2512373		2179.168	0.1508761		2179.168	0.1901338		2179.168	0.2877365
	2181.096	0.1372405		2181.096	0.2513384		2181.096	0.1510647		2181.096	0.1902213		2181.096	0.287893
	2183.025	0.1373025		2183.025	0.251541		2183.025	0.1512353		2183.025	0.1902769		2183.025	0.2879997
	2184.953	0.1373761		2184.953	0.2517526		2184.953	0.1513163		2184.953	0.1903027		2184.953	0.2882095
	2186.882	0.1374927		2186.882	0.2518774		2186.882	0.1513195		2186.882	0.1903343		2186.882	0.2884844
	2188.81	0.1376001		2188.81	0.2520255		2188.81	0.1513379		2188.81	0.1904351		2188.81	0.2886905
	2190.739	0.1376561		2190.739	0.252289		2190.739	0.1514489		2190.739	0.1905823		2190.739	0.2888337
	2192.667	0.137757		2192.667	0.2524914		2192.667	0.1516324		2192.667	0.1906929		2192.667	0.2890072
	2194.596	0.1378659		2194.596	0.2525834		2194.596	0.1518113		2194.596	0.190734		2194.596	0.2892245
	2196.524	0.137939		2196.524	0.2527379		2196.524	0.1519215		2196.524	0.1907889		2196.524	0.2894501
	2198.453	0.1379982		2198.453	0.2529652		2198.453	0.151946		2198.453	0.1908921		2198.453	0.2896052
	2200.381	0.1380969		2200.381	0.2531196		2200.381	0.1519523		2200.381	0.1910132		2200.381	0.2897536
	2202.31	0.1382376		2202.31	0.2532406		2202.31	0.1520375		2202.31	0.1911011		2202.31	0.2899736
	2204.238	0.1383285		2204.238	0.253453		2204.238	0.1522161		2204.238	0.1911616		2204.238	0.2902389
	2206.167	0.1383814		2206.167	0.2536871		2206.167	0.1524231		2206.167	0.1912202		2206.167	0.2904391
	2208.095	0.1385073		2208.095	0.2538476		2208.095	0.1525767		2208.095	0.1913262		2208.095	0.2905728
	2210.023	0.1386534		2210.023	0.2539999		2210.023	0.1526367		2210.023	0.1914562		2210.023	0.2907576
	2211.952	0.1387193		2211.952	0.2542048		2211.952	0.1526488		2211.952	0.1915389		2211.952	0.2910179
	2213.88	0.1387736		2213.88	0.2544088		2213.88	0.1527069		2213.88	0.1915955		2213.88	0.2912453
	2215.809	0.1389156		2215.809	0.2545345		2215.809	0.1528541		2215.809	0.191701		2215.809	0.2913988
	2217.737	0.1390456		2217.737	0.2546769		2217.737	0.1530394		2217.737	0.1918048		2217.737	0.2915442
	2219.666	0.1390909		2219.666	0.2549128		2219.666	0.1531744		2219.666	0.191889		2219.666	0.2917761
	2221.594	0.1391663		2221.594	0.2551285		2221.594	0.1532539		2221.594	0.191972		2221.594	0.2920281
	2223.523	0.1393232		2223.523	0.2552609		2223.523	0.1533136		2223.523	0.1920592		2223.523	0.2922216
	2225.451	0.1394549		2225.451	0.2554707		2225.451	0.1533752		2225.451	0.1921635		2225.451	0.2923922
	2227.38	0.1395063		2227.38	0.2557449		2227.38	0.1534922		2227.38	0.1922869		2227.38	0.2926325
	2229.308	0.1395784		2229.308	0.2559107		2229.308	0.1536658		2229.308	0.1923964		2229.308	0.2928961
	2231.237	0.1397299		2231.237	0.2560247		2231.237	0.1538457		2231.237	0.1924922		2231.237	0.2930721
	2233.165	0.139846		2233.165	0.2562632		2233.165	0.1539754		2233.165	0.1925976		2233.165	0.2932318
	2235.094	0.1398994		2235.094	0.2565115		2235.094	0.1540238		2235.094	0.1926926		2235.094	0.2934571
	2237.022	0.1399927		2237.022	0.2566637		2237.022	0.1540644		2237.022	0.192769		2237.022	0.2937036
	2238.95	0.1401449		2238.95	0.2568274		2238.95	0.1541769		2238.95	0.1928828		2238.95	0.2939629
	2240.879	0.1402613		2240.879	0.2570701		2240.879	0.1543702		2240.879	0.1930146		2240.879	0.2941788
	2242.807	0.14032		2242.807	0.2573032		2242.807	0.15457		2242.807	0.1931128		2242.807	0.2943889
	2244.736	0.1404242		2244.736	0.2574576		2244.736	0.1547171		2244.736	0.1932075		2244.736	0.2946384
	2246.664	0.140586		2246.664	0.2576264		2246.664	0.154776		2246.664	0.1933412		2246.664	0.2949188
	2248.593	0.1407075		2248.593	0.2578973		2248.593	0.1548119		2248.593	0.1934976		2248.593	0.2951348
	2250.521	0.1407792		2250.521	0.2581318		2250.521	0.1548964		2250.521	0.1936074		2250.521	0.2952916
	2252.45	0.140894		2252.45	0.2582847		2252.45	0.1550629		2252.45	0.1936916		2252.45	0.2955359
	2254.378	0.1410222		2254.378	0.2584661		2254.378	0.1552668		2254.378	0.1937937		2254.378	0.2958354
	2256.307	0.1411112		2256.307	0.2587258		2256.307	0.1554328		2256.307	0.1939108		2256.307	0.2960588
	2258.235	0.1411839		2258.235	0.2589164		2258.235	0.1555297		2258.235	0.1940482		2258.235	0.2962387
	2260.164	0.1412946		2260.164	0.2590715		2260.164	0.1556093		2260.164	0.1941568		2260.164	0.2964408
	2262.092	0.1414345		2262.092	0.2593035		2262.092	0.1557043		2262.092	0.1942399		2262.092	0.2967166
	2264.021	0.1415491		2264.021	0.2595602		2264.021	0.1558429		2264.021	0.1943616		2264.021	0.2970085
	2265.949	0.1416469		2265.949	0.2597529		2265.949	0.1560455		2265.949	0.1945401		2265.949	0.2972475
	2267.877	0.1417652		2267.877	0.2599531		2267.877	0.1562223		2267.877	0.1947285		2267.877	0.2974468
	2269.806	0.1418928		2269.806	0.2601982		2269.806	0.1563158		2269.806	0.194874		2269.806	0.2977191
	2271.734	0.1419981		2271.734	0.2604492		2271.734	0.1563727		2271.734	0.1949737		2271.734	0.2980294
	2273.663	0.1420832		2273.663	0.2606269		2273.663	0.1564491		2273.663	0.1950652		2273.663	0.2982568
	2275.591	0.1421969		2275.591	0.2608261		2275.591	0.1566045		2275.591	0.195204		2275.591	0.2984482
	2277.52	0.1423251		2277.52	0.2611132		2277.52	0.1568204		2277.52	0.1953728		2277.52	0.2986917
	2279.448	0.1424236		2279.448	0.2613553		2279.448	0.1570179		2279.448	0.1955072		2279.448	0.2990025
	2281.377	0.1425354		2281.377	0.2614965		2281.377	0.1571601		2281.377	0.1956091		2281.377	0.2992891
	2283.305	0.1426582		2283.305	0.2617137		2283.305	0.15724		2283.305	0.1957475		2283.305	0.2995153
	2285.234	0.1427639		2285.234	0.2620019		2285.234	0.1573188		2285.234	0.1959466		2285.234	0.2997802
	2287.162	0.1428572		2287.162	0.2622209		2287.162	0.1574475		2287.162	0.1961455		2287.162	0.3001103
	2289.091	0.1429726		2289.091	0.2623837		2289.091	0.1576262		2289.091	0.1962784		2289.091	0.3004248
	2291.019	0.1431156		2291.019	0.2626183		2291.019	0.1578352		2291.019	0.19643		2291.019	0.3007193
	2292.948	0.1432354		2292.948	0.2628916		2292.948	0.1580097		2292.948	0.1966374		2292.948	0.3010373
	2294.876	0.1433488		2294.876	0.2631098		2294.876	0.158125		2294.876	0.19683		2294.876	0.3013684
	2296.804	0.1434749		2296.804	0.2633084		2296.804	0.1582119		2296.804	0.1970251		2296.804	0.3017208
	2298.733	0.1435834		2298.733	0.2635666		2298.733	0.1583294		2298.733	0.1972127		2298.733	0.3020492
	2300.661	0.1436914		2300.661	0.2638295		2300.661	0.1585054		2300.661	0.1974077		2300.661	0.3023744
	2302.59	0.1438217		2302.59	0.2640127		2302.59	0.1587261		2302.59	0.1976373		2302.59	0.3027197
	2304.518	0.1439626		2304.518	0.2641807		2304.518	0.1589098		2304.518	0.1978767		2304.518	0.3030967
	2306.447	0.1441057		2306.447	0.2644853		2306.447	0.1590461		2306.447	0.1981106		2306.447	0.303514
	2308.375	0.1442244		2308.375	0.2647674		2308.375	0.1591605		2308.375	0.1983295		2308.375	0.303948
	2310.304	0.1443446		2310.304	0.2649168		2310.304	0.1593032		2310.304	0.1985529		2310.304	0.3043388
	2312.232	0.1444992		2312.232	0.2651308		2312.232	0.1594954		2312.232	0.1987568		2312.232	0.3046648
	2314.161	0.1446515		2314.161	0.2654692		2314.161	0.1597318		2314.161	0.1989188		2314.161	0.304945
	2316.089	0.1447842		2316.089	0.2656966		2316.089	0.1599503		2316.089	0.1991		2316.089	0.3052613
	2318.018	0.1449429		2318.018	0.2658683		2318.018	0.1601395		2318.018	0.1993329		2318.018	0.3055959
	2319.946	0.1451245		2319.946	0.2661628		2319.946	0.1603613		2319.946	0.1995956		2319.946	0.3059928
	2321.875	0.1452751		2321.875	0.2665069		2321.875	0.1605958		2321.875	0.1998296		2321.875	0.3063771
	2323.803	0.1454123		2323.803	0.2667273		2323.803	0.160766		2323.803	0.1999637		2323.803	0.3066922
	2325.731	0.1455793		2325.731	0.2669784		2325.731	0.1609721		2325.731	0.2000624		2325.731	0.3069566
	2327.66	0.1457354		2327.66	0.2672925		2327.66	0.1612063		2327.66	0.2001946		2327.66	0.3071903
	2329.588	0.1459063		2329.588	0.2676128		2329.588	0.1614328		2329.588	0.200377		2329.588	0.3074798
	2331.517	0.1460713		2331.517	0.267892		2331.517	0.1615913		2331.517	0.2005498		2331.517	0.3077969
	2333.445	0.1461931		2333.445	0.2681786		2333.445	0.1617355		2333.445	0.2006825		2333.445	0.3080375
	2335.374	0.1463399		2335.374	0.2685225		2335.374	0.1619336		2335.374	0.2008694		2335.374	0.3083556
	2337.302	0.1465614		2337.302	0.2688646		2337.302	0.1621843		2337.302	0.2011937		2337.302	0.308819
	2339.231	0.146706		2339.231	0.2690999		2339.231	0.1623982		2339.231	0.2014813		2339.231	0.3092322
	2341.159	0.1468745		2341.159	0.2693969		2341.159	0.1626251		2341.159	0.201818		2341.159	0.3096905
	2343.088	0.1471121		2343.088	0.2697628		2343.088	0.1627809		2343.088	0.202154		2343.088	0.3102486
	2345.016	0.147317		2345.016	0.2700649		2345.016	0.162918		2345.016	0.2023343		2345.016	0.3105699
	2346.945	0.1473597		2346.945	0.2703301		2346.945	0.162909		2346.945	0.2026078		2346.945	0.310937
	2348.873	0.1472988		2348.873	0.2704534		2348.873	0.1627019		2348.873	0.2029225		2348.873	0.3114127
	2350.802	0.1474067		2350.802	0.2705371		2350.802	0.1627056		2350.802	0.203115		2350.802	0.3116941
	2352.73	0.1477441		2352.73	0.2708191		2352.73	0.1630976		2352.73	0.2034546		2352.73	0.3121378
	2354.658	0.1480998		2354.658	0.2710901		2354.658	0.1635284		2354.658	0.2037749		2354.658	0.3126318
	2356.587	0.148504		2356.587	0.2714426		2356.587	0.1639648		2356.587	0.2040719		2356.587	0.3130644
	2358.515	0.14879		2358.515	0.2718805		2358.515	0.1643562		2358.515	0.204312		2358.515	0.3134277
	2360.444	0.1490584		2360.444	0.2724955		2360.444	0.1647123		2360.444	0.2045728		2360.444	0.3138701
	2362.372	0.1492705		2362.372	0.2729243		2362.372	0.1649494		2362.372	0.2047912		2362.372	0.3141863
	2364.301	0.1494138		2364.301	0.2734675		2364.301	0.1651481		2364.301	0.2052075		2364.301	0.3146744
	2366.229	0.1494912		2366.229	0.2738739		2366.229	0.1652329		2366.229	0.2055624		2366.229	0.3152034
	2368.158	0.1495212		2368.158	0.2741869		2368.158	0.1653547		2368.158	0.2057166		2368.158	0.3155622
	2370.086	0.1495601		2370.086	0.2746643		2370.086	0.1654635		2370.086	0.2058134		2370.086	0.3158415
	2372.015	0.1496342		2372.015	0.2752291		2372.015	0.1655821		2372.015	0.206091		2372.015	0.316171
	2373.943	0.1497209		2373.943	0.2756236		2373.943	0.1657374		2373.943	0.2063364		2373.943	0.3165116
	2375.872	0.1498495		2375.872	0.2760651		2375.872	0.1659357		2375.872	0.2065372		2375.872	0.3168865
	2377.8	0.1500007		2377.8	0.2766233		2377.8	0.1661368		2377.8	0.2067512		2377.8	0.3172429
	2379.729	0.1501514		2379.729	0.2772368		2379.729	0.166337		2379.729	0.2069905		2379.729	0.3175817
	2381.657	0.1503153		2381.657	0.2778077		2381.657	0.1665526		2381.657	0.2072635		2381.657	0.3179793
	2383.585	0.1505175		2383.585	0.278431		2383.585	0.166831		2383.585	0.207541		2383.585	0.3184579
	2385.514	0.1507621		2385.514	0.2792058		2385.514	0.1671861		2385.514	0.207805		2385.514	0.3189921
	2387.442	0.1510682		2387.442	0.2800384		2387.442	0.1676243		2387.442	0.2081363		2387.442	0.3195983
	2389.371	0.151418		2389.371	0.2808277		2389.371	0.1680757		2389.371	0.2085902		2389.371	0.3203059
	2391.299	0.1517899		2391.299	0.2817149		2391.299	0.1685606		2391.299	0.2091495		2391.299	0.3211765
	2393.228	0.152214		2393.228	0.282784		2393.228	0.169107		2393.228	0.2097435		2393.228	0.3221825
	2395.156	0.1526578		2395.156	0.2837913		2395.156	0.1696367		2395.156	0.2103179		2395.156	0.3231353
	2397.085	0.1530036		2397.085	0.2844073		2397.085	0.1700303		2397.085	0.2108284		2397.085	0.3238844
	2399.013	0.1532853		2399.013	0.284829		2399.013	0.1703506		2399.013	0.2113426		2399.013	0.3244887
	2400.942	0.1535993		2400.942	0.2852311		2400.942	0.1706349		2400.942	0.2119069		2400.942	0.3250355
	2402.87	0.1539525		2402.87	0.2855427		2402.87	0.1708841		2402.87	0.2124616		2402.87	0.3255081
	2404.799	0.1542775		2404.799	0.2857954		2404.799	0.1711178		2404.799	0.2129664		2404.799	0.3259014
	2406.727	0.1546158		2406.727	0.2861702		2406.727	0.17139		2406.727	0.2135357		2406.727	0.3263232
	2408.656	0.1550805		2408.656	0.286664		2408.656	0.1717655		2408.656	0.2142586		2408.656	0.3268966
	2410.584	0.1557757		2410.584	0.287234		2410.584	0.1723393		2410.584	0.2152172		2410.584	0.3276328
	2412.512	0.1566732		2412.512	0.2879415		2412.512	0.1730805		2412.512	0.2163677		2412.512	0.3284727
	2414.441	0.1576592		2414.441	0.2888348		2414.441	0.1739095		2414.441	0.2175881		2414.441	0.32936
	2416.369	0.1586021		2416.369	0.2897366		2416.369	0.1747272		2416.369	0.2188162		2416.369	0.3302747
	2418.298	0.1597917		2418.298	0.2906433		2418.298	0.1757721		2418.298	0.2202815		2418.298	0.3313124
	2420.226	0.1619154		2420.226	0.2919615		2420.226	0.1774818		2420.226	0.2225004		2420.226	0.3327125
	2422.155	0.1663405		2422.155	0.2943099		2422.155	0.1805272		2422.155	0.2264935		2422.155	0.3350144
	2424.083	0.1738081		2424.083	0.2977091		2424.083	0.1850412		2424.083	0.2325711		2424.083	0.3383967
	2426.012	0.1792656		2426.012	0.30006		2426.012	0.1882265		2426.012	0.2366786		2426.012	0.3408083
	2427.94	0.1759643		2427.94	0.2988517		2427.94	0.1866371		2427.94	0.2338784		2427.94	0.339588
	2429.869	0.1680994		2429.869	0.295591		2429.869	0.1824051		2429.869	0.2273073		2429.869	0.336206
	2431.797	0.1625372		2431.797	0.292968		2431.797	0.1792147		2431.797	0.222253		2431.797	0.3335236
	2433.726	0.1597654		2433.726	0.2915117		2433.726	0.1775807		2433.726	0.2195031		2433.726	0.3321339
	2435.654	0.1583527		2435.654	0.2908068		2435.654	0.1767769		2435.654	0.2180802		2435.654	0.3314999
	2437.583	0.1576017		2437.583	0.2904884		2437.583	0.1763587		2437.583	0.2172917		2437.583	0.3311698
	2439.511	0.1572117		2439.511	0.2902614		2439.511	0.1760928		2439.511	0.2167742		2439.511	0.3309445
	2441.439	0.1569431		2441.439	0.2900906		2441.439	0.1758785		2441.439	0.2163841		2441.439	0.3308403
	2443.368	0.1567148		2443.368	0.2900193		2443.368	0.175702		2443.368	0.2160757		2443.368	0.3308473
	2445.296	0.1565909		2445.296	0.2900023		2445.296	0.1755935		2445.296	0.2158539		2445.296	0.3308688
	2447.225	0.15655		2447.225	0.2899658		2447.225	0.1755446		2447.225	0.2156855		2447.225	0.3308019
	2449.153	0.1565291		2449.153	0.2899798		2449.153	0.1755145		2449.153	0.2155713		2449.153	0.3307623
	2451.082	0.1565066		2451.082	0.2900193		2451.082	0.1754186		2451.082	0.2154737		2451.082	0.3308299
	2453.01	0.1565487		2453.01	0.2900427		2453.01	0.175271		2453.01	0.2154079		2453.01	0.3309435
	2454.939	0.1566354		2454.939	0.2900192		2454.939	0.1751399		2454.939	0.21535		2454.939	0.3309768
	2456.867	0.1566928		2456.867	0.2900544		2456.867	0.1750696		2456.867	0.2152894		2456.867	0.3309822
	2458.796	0.1567392		2458.796	0.2901688		2458.796	0.1750395		2458.796	0.2152456		2458.796	0.3310623
	2460.724	0.1568414		2460.724	0.2902372		2460.724	0.1750432		2460.724	0.2152553		2460.724	0.3312242
	2462.653	0.1569737		2462.653	0.2902302		2462.653	0.1750381		2462.653	0.2152919		2462.653	0.3313413
	2464.581	0.1570549		2464.581	0.2902968		2464.581	0.1750119		2464.581	0.2153178		2464.581	0.3313724
	2466.51	0.1571246		2466.51	0.2904161		2466.51	0.1749947		2466.51	0.2153136		2466.51	0.3314258
	2468.438	0.1572654		2468.438	0.2904974		2468.438	0.1750304		2468.438	0.2153517		2468.438	0.3315951
	2470.366	0.1574191		2470.366	0.2905584		2470.366	0.1751287		2470.366	0.2154117		2470.366	0.3317682
	2472.295	0.1575313		2472.295	0.2907044		2472.295	0.1752869		2472.295	0.2154647		2472.295	0.3318824
	2474.223	0.1576405		2474.223	0.2908977		2474.223	0.1754401		2474.223	0.2155357		2474.223	0.3320091
	2476.152	0.1578138		2476.152	0.2910483		2476.152	0.1755828		2476.152	0.2156416		2476.152	0.3322285
	2478.08	0.1579656		2478.08	0.291157		2478.08	0.1756511		2478.08	0.2157421		2478.08	0.3324402
	2480.009	0.1580751		2480.009	0.2913254		2480.009	0.1756811		2480.009	0.21586		2480.009	0.3325971
	2481.937	0.1581986		2481.937	0.2914843		2481.937	0.1757379		2481.937	0.2159575		2481.937	0.332696
	2483.866	0.1583442		2483.866	0.2916091		2483.866	0.1758671		2483.866	0.2160466		2483.866	0.3328805
	2485.794	0.1584794		2485.794	0.2917708		2485.794	0.1760156		2485.794	0.2161559		2485.794	0.3331463
	2487.723	0.1585949		2487.723	0.2919857		2487.723	0.1761438		2487.723	0.2162987		2487.723	0.3333537
	2489.651	0.1587114		2489.651	0.2921491		2489.651	0.1762155		2489.651	0.2164163		2489.651	0.333479
	2491.58	0.1588545		2491.58	0.2922975		2491.58	0.1762628		2491.58	0.2165414		2491.58	0.3336939
	2493.508	0.158992		2493.508	0.2924865		2493.508	0.1763323		2493.508	0.2166846		2493.508	0.3339851
	2495.437	0.1591175		2495.437	0.2927061		2495.437	0.1764601		2495.437	0.2168244		2495.437	0.3342299
	2497.365	0.1592563		2497.365	0.2928594		2497.365	0.1766181		2497.365	0.2169667		2497.365	0.3343782
	2499.293	0.1593956		2499.293	0.2929919		2499.293	0.1767624		2499.293	0.2171184		2499.293	0.3345391
	2501.222	0.1595122		2501.222	0.2931907		2501.222	0.1768633		2501.222	0.2172634		2501.222	0.3348001
	2503.15	0.1596667		2503.15	0.2934554		2503.15	0.1769407		2503.15	0.2174553		2503.15	0.3351552
	2505.079	0.1598618		2505.079	0.2936642		2505.079	0.1770163		2505.079	0.217655		2505.079	0.3354173
	2507.007	0.1600357		2507.007	0.293875		2507.007	0.1771537		2507.007	0.2178621		2507.007	0.3356297
	2508.936	0.1601662		2508.936	0.294148		2508.936	0.1773503		2508.936	0.2180495		2508.936	0.3358954
	2510.864	0.1603298		2510.864	0.2944136		2510.864	0.1775286		2510.864	0.2182351		2510.864	0.3362493
	2512.793	0.1605068		2512.793	0.2945955		2512.793	0.1776179		2512.793	0.2184196		2512.793	0.3365717
	2514.721	0.1606661		2514.721	0.2948407		2514.721	0.1776739		2514.721	0.2186264		2514.721	0.3368281
	2516.65	0.1608052		2516.65	0.2951537		2516.65	0.1777655		2516.65	0.2188185		2516.65	0.3370894
	2518.578	0.1609631		2518.578	0.2954364		2518.578	0.1779007		2518.578	0.2190078		2518.578	0.3374126
	2520.507	0.1611277		2520.507	0.2956548		2520.507	0.1780482		2520.507	0.2192004		2520.507	0.3377533
	2522.435	0.1612943		2522.435	0.2959401		2522.435	0.1782266		2522.435	0.2194264		2522.435	0.3380537
	2524.364	0.1614528		2524.364	0.2962902		2524.364	0.178374		2524.364	0.2196412		2524.364	0.3383417
	2526.292	0.1616347		2526.292	0.2965865		2526.292	0.1784896		2526.292	0.2198529		2526.292	0.3386996
	2528.22	0.1618139		2528.22	0.2968077		2528.22	0.1785732		2528.22	0.2200519		2528.22	0.3390571
	2530.149	0.1619593		2530.149	0.2970986		2530.149	0.1786884		2530.149	0.2202692		2530.149	0.3393788
	2532.077	0.1621117		2532.077	0.297417		2532.077	0.1788468		2532.077	0.2205028		2532.077	0.3396518
	2534.006	0.1623012		2534.006	0.2977094		2534.006	0.179057		2534.006	0.2207338		2534.006	0.3399999
	2535.934	0.1624695		2535.934	0.297973		2535.934	0.1792602		2535.934	0.2209276		2535.934	0.3404094
	2537.863	0.1626208		2537.863	0.2982764		2537.863	0.179425		2537.863	0.2211436		2537.863	0.3407593
	2539.791	0.162805		2539.791	0.298588		2539.791	0.1795267		2539.791	0.2213811		2539.791	0.341055
	2541.72	0.1630091		2541.72	0.2988702		2541.72	0.1796393		2541.72	0.2216013		2541.72	0.3413722
	2543.648	0.1631844		2543.648	0.2991453		2543.648	0.1798078		2543.648	0.2218099		2543.648	0.3417276
	2545.577	0.1633418		2545.577	0.2994879		2545.577	0.1800435		2545.577	0.2220507		2545.577	0.3421189
	2547.505	0.1635204		2547.505	0.2997984		2547.505	0.1802806		2547.505	0.2222836		2547.505	0.3424617
	2549.434	0.1637275		2549.434	0.3000838		2549.434	0.1804598		2549.434	0.2225269		2549.434	0.3427848
	2551.362	0.1638839		2551.362	0.3003881		2551.362	0.1805738		2551.362	0.222764		2551.362	0.3431046
	2553.291	0.1640404		2553.291	0.3007312		2553.291	0.1806993		2553.291	0.223006		2553.291	0.3434803
	2555.219	0.1642435		2555.219	0.301027		2555.219	0.1808667		2555.219	0.2232309		2555.219	0.3438383
	2557.147	0.1644424		2557.147	0.3012931		2557.147	0.1810954		2557.147	0.2234645		2557.147	0.3441464
	2559.076	0.1645828		2559.076	0.3015976		2559.076	0.1813437		2559.076	0.2237053		2559.076	0.3444885
	2561.004	0.1647495		2561.004	0.3019549		2561.004	0.1815716		2561.004	0.2239467		2561.004	0.3448846
	2562.933	0.1649553		2562.933	0.3022501		2562.933	0.1817176		2562.933	0.2241596		2562.933	0.3452518
	2564.861	0.1651516		2564.861	0.302538		2564.861	0.1818261		2564.861	0.2244019		2564.861	0.3455807
	2566.79	0.1653054		2566.79	0.3028497		2566.79	0.1819704		2566.79	0.2246387		2566.79	0.345888
	2568.718	0.1654851		2568.718	0.3031541		2568.718	0.1821781		2568.718	0.224867		2568.718	0.3462597
	2570.647	0.1656762		2570.647	0.3034253		2570.647	0.1824253		2570.647	0.2250955		2570.647	0.3466569
	2572.575	0.1658467		2572.575	0.3037508		2572.575	0.1826673		2572.575	0.2253524		2572.575	0.3470134
	2574.504	0.1660042		2574.504	0.3040815		2574.504	0.1828298		2574.504	0.225599		2574.504	0.3473103
	2576.432	0.1661947		2576.432	0.3043876		2576.432	0.1829809		2576.432	0.2258454		2576.432	0.3476745
	2578.361	0.1663931		2578.361	0.3046688		2578.361	0.1831252		2578.361	0.2260656		2578.361	0.3480512
	2580.289	0.1665636		2580.289	0.3050017		2580.289	0.1833118		2580.289	0.2262908		2580.289	0.3484098
	2582.218	0.1667109		2582.218	0.3053455		2582.218	0.1835369		2582.218	0.2265088		2582.218	0.3487336
	2584.146	0.1668924		2584.146	0.3056343		2584.146	0.1837751		2584.146	0.2267539		2584.146	0.3490863
	2586.074	0.1670883		2586.074	0.3059006		2586.074	0.1839653		2586.074	0.2270136		2586.074	0.3494843
	2588.003	0.1672696		2588.003	0.3062437		2588.003	0.1841056		2588.003	0.2272669		2588.003	0.3498934
	2589.931	0.1674245		2589.931	0.3065853		2589.931	0.1842387		2589.931	0.2275066		2589.931	0.3502157
	2591.86	0.1676236		2591.86	0.3068913		2591.86	0.1844186		2591.86	0.2277844		2591.86	0.3505382
	2593.788	0.167839		2593.788	0.3071725		2593.788	0.184625		2593.788	0.2280408		2593.788	0.350907
	2595.717	0.1680113		2595.717	0.3075161		2595.717	0.1848869		2595.717	0.2282609		2595.717	0.3512923
	2597.645	0.168167		2597.645	0.3078514		2597.645	0.1851267		2597.645	0.2284868		2597.645	0.3516308
	2599.574	0.1683708		2599.574	0.3081528		2599.574	0.1852983		2599.574	0.2287541		2599.574	0.3519607
	2601.502	0.1685753		2601.502	0.3084475		2601.502	0.1854137		2601.502	0.2290049		2601.502	0.3523268
	2603.431	0.1687548		2603.431	0.3088034		2603.431	0.1855485		2603.431	0.2292472		2603.431	0.3527207
	2605.359	0.1689339		2605.359	0.3091436		2605.359	0.1857517		2605.359	0.2294565		2605.359	0.3530919
	2607.288	0.1691439		2607.288	0.3094538		2607.288	0.1860264		2607.288	0.2297034		2607.288	0.3534617
	2609.216	0.1693397		2609.216	0.309754		2609.216	0.1862733		2609.216	0.2299753		2609.216	0.353803
	2611.145	0.1695223		2611.145	0.3100855		2611.145	0.1864695		2611.145	0.2302718		2611.145	0.3541932
	2613.073	0.1697019		2613.073	0.3103985		2613.073	0.1866015		2613.073	0.2305141		2613.073	0.3545777
	2615.001	0.1699069		2615.001	0.3107119		2615.001	0.1867332		2615.001	0.2307302		2615.001	0.3549091
	2616.93	0.1700862		2616.93	0.31106		2616.93	0.1869177		2616.93	0.2309818		2616.93	0.3552405
	2618.858	0.1702485		2618.858	0.3114267		2618.858	0.1871752		2618.858	0.2312843		2618.858	0.3556346
	2620.787	0.1704356		2620.787	0.3117384		2620.787	0.1874334		2620.787	0.2315553		2620.787	0.3560174
	2622.715	0.1706496		2622.715	0.3120303		2622.715	0.1876557		2622.715	0.2317854		2622.715	0.3563823
	2624.644	0.1708278		2624.644	0.3123353		2624.644	0.1878127		2624.644	0.2319865		2624.644	0.3567299
	2626.572	0.171002		2626.572	0.3126718		2626.572	0.1879545		2626.572	0.2322372		2626.572	0.3570865
	2628.501	0.1711971		2628.501	0.3129874		2628.501	0.1881152		2628.501	0.2325197		2628.501	0.3574549
	2630.429	0.1714107		2630.429	0.313345		2630.429	0.1883472		2630.429	0.2327881		2630.429	0.3578594
	2632.358	0.1715776		2632.358	0.3136983		2632.358	0.1886076		2632.358	0.2329965		2632.358	0.3582158
	2634.286	0.1717582		2634.286	0.3140419		2634.286	0.1888438		2634.286	0.2332386		2634.286	0.3585986
	2636.215	0.1719555		2636.215	0.3143492		2636.215	0.1890322		2636.215	0.2335326		2636.215	0.3590035
	2638.143	0.1721527		2638.143	0.3146677		2638.143	0.1892005		2638.143	0.2338487		2638.143	0.3593912
	2640.072	0.1723494		2640.072	0.3149994		2640.072	0.1893415		2640.072	0.2340924		2640.072	0.3597655
	2642	0.1725895		2642	0.3153601		2642	0.1895252		2642	0.2343156		2642	0.3601535
	2643.929	0.1727964		2643.929	0.3156782		2643.929	0.1897662		2643.929	0.2345794		2643.929	0.3605109
	2645.857	0.1729578		2645.857	0.3159851		2645.857	0.1900141		2645.857	0.2349039		2645.857	0.3609084
	2647.786	0.1731389		2647.786	0.3163129		2647.786	0.1902042		2647.786	0.2351998		2647.786	0.3613196
	2649.714	0.1733637		2649.714	0.3166551		2649.714	0.1903754		2649.714	0.2354541		2649.714	0.3617188
	2651.643	0.1735614		2651.643	0.316952		2651.643	0.1905278		2651.643	0.235682		2651.643	0.3620836
	2653.571	0.1737497		2653.571	0.3173158		2653.571	0.1907229		2653.571	0.2359692		2653.571	0.3624623
	2655.5	0.1739424		2655.5	0.3176872		2655.5	0.1909582		2655.5	0.2362636		2655.5	0.3628336
	2657.428	0.174157		2657.428	0.3180363		2657.428	0.1912308		2657.428	0.2365269		2657.428	0.3632134
	2659.356	0.17436		2659.356	0.3183686		2659.356	0.1914637		2659.356	0.2367413		2659.356	0.3636068
	2661.285	0.174567		2661.285	0.3187326		2661.285	0.1916473		2661.285	0.237017		2661.285	0.364027
	2663.213	0.174771		2663.213	0.3190923		2663.213	0.191805		2663.213	0.2373236		2663.213	0.3643917
	2665.142	0.1749704		2665.142	0.3194377		2665.142	0.1919792		2665.142	0.2376248		2665.142	0.3647476
	2667.07	0.1751774		2667.07	0.3197437		2667.07	0.1921848		2667.07	0.2378838		2667.07	0.365138
	2668.999	0.1753857		2668.999	0.3200895		2668.999	0.1924696		2668.999	0.2381352		2668.999	0.3655339
	2670.927	0.1755733		2670.927	0.3204539		2670.927	0.192736		2670.927	0.2384015		2670.927	0.36591
	2672.855	0.1757819		2672.855	0.3208107		2672.855	0.1929708		2672.855	0.2387204		2672.855	0.3663215
	2674.784	0.1759675		2674.784	0.3211437		2674.784	0.1931444		2674.784	0.2390122		2674.784	0.3667237
	2676.712	0.1761604		2676.712	0.321544		2676.712	0.1933217		2676.712	0.2393023		2676.712	0.3671511
	2678.641	0.1763813		2678.641	0.3219337		2678.641	0.1935257		2678.641	0.2395807		2678.641	0.3675769
	2680.569	0.1766224		2680.569	0.3222773		2680.569	0.1937713		2680.569	0.2399046		2680.569	0.3680106
	2682.498	0.1768378		2682.498	0.3225845		2682.498	0.194008		2682.498	0.2402114		2682.498	0.3684185
	2684.426	0.1770408		2684.426	0.3229356		2684.426	0.1942288		2684.426	0.2404677		2684.426	0.3688175
	2686.355	0.1772676		2686.355	0.3232825		2686.355	0.1944008		2686.355	0.2406981		2686.355	0.3691781
	2688.283	0.1775097		2688.283	0.323622		2688.283	0.1945712		2688.283	0.2409825		2688.283	0.3695836
	2690.212	0.177698		2690.212	0.3239637		2690.212	0.1947618		2690.212	0.2412741		2690.212	0.3700007
	2692.14	0.1779068		2692.14	0.324353		2692.14	0.1950162		2692.14	0.2415743		2692.14	0.3704174
	2694.069	0.1781445		2694.069	0.3247243		2694.069	0.1953059		2694.069	0.241864		2694.069	0.370824
	2695.997	0.1783468		2695.997	0.325084		2695.997	0.1955792		2695.997	0.2421807		2695.997	0.3712614
	2697.926	0.1785152		2697.926	0.3254757		2697.926	0.1957868		2697.926	0.2425227		2697.926	0.3716911
	2699.854	0.1787471		2699.854	0.325889		2699.854	0.1959575		2699.854	0.2428537		2699.854	0.3721302
	2701.783	0.1789988		2701.783	0.3262382		2701.783	0.1961179		2701.783	0.2431314		2701.783	0.3725383
	2703.711	0.179213		2703.711	0.3265955		2703.711	0.1963489		2703.711	0.2434069		2703.711	0.3729247
	2705.64	0.1793955		2705.64	0.3269799		2705.64	0.1966108		2705.64	0.2437002		2705.64	0.3733258
	2707.568	0.1796106		2707.568	0.3273655		2707.568	0.1969014		2707.568	0.2440439		2707.568	0.3737938
	2709.497	0.1798301		2709.497	0.3277081		2709.497	0.197169		2709.497	0.2443548		2709.497	0.3742403
	2711.425	0.1800384		2711.425	0.3281108		2711.425	0.1973674		2711.425	0.2446582		2711.425	0.374669
	2713.354	0.1802382		2713.354	0.3285587		2713.354	0.197543		2713.354	0.2449598		2713.354	0.3751128
	2715.282	0.1804957		2715.282	0.3289921		2715.282	0.1977871		2715.282	0.2452943		2715.282	0.3755843
	2717.21	0.1807342		2717.21	0.3293614		2717.21	0.1980656		2717.21	0.24563		2717.21	0.3760334
	2719.139	0.1809391		2719.139	0.3297697		2719.139	0.1983707		2719.139	0.245973		2719.139	0.3764628
	2721.067	0.1811642		2721.067	0.3302037		2721.067	0.1986625		2721.067	0.2463038		2721.067	0.3769284
	2722.996	0.1814263		2722.996	0.3306621		2722.996	0.198943		2722.996	0.246682		2722.996	0.3774709
	2724.924	0.1816954		2724.924	0.3311502		2724.924	0.199207		2724.924	0.2470757		2724.924	0.3780429
	2726.853	0.1819578		2726.853	0.3316682		2726.853	0.1994777		2726.853	0.2474325		2726.853	0.3785594
	2728.781	0.1822103		2728.781	0.3321382		2728.781	0.1997519		2728.781	0.247732		2728.781	0.3789916
	2730.709	0.1824833		2730.709	0.3326088		2730.709	0.2000863		2730.709	0.2480816		2730.709	0.3795003
	2732.638	0.1827213		2732.638	0.3330782		2732.638	0.2004437		2732.638	0.248455		2732.638	0.3800232
	2734.566	0.1829741		2734.566	0.3335806		2734.566	0.2007921		2734.566	0.2488663		2734.566	0.38054
	2736.495	0.1832634		2736.495	0.3340806		2736.495	0.2011294		2736.495	0.2492746		2736.495	0.3810696
	2738.423	0.1835665		2738.423	0.3345408		2738.423	0.2014255		2738.423	0.2496748		2738.423	0.3815957
	2740.352	0.1838385		2740.352	0.3349417		2740.352	0.2016906		2740.352	0.2501065		2740.352	0.3821072
	2742.28	0.1841517		2742.28	0.3354039		2742.28	0.2020427		2742.28	0.2505799		2742.28	0.3826489
	2744.209	0.1845048		2744.209	0.3358727		2744.209	0.2024384		2744.209	0.2510383		2744.209	0.3831696
	2746.137	0.1848752		2746.137	0.3363947		2746.137	0.2028598		2746.137	0.2515672		2746.137	0.3837317
	2748.066	0.1851932		2748.066	0.3369149		2748.066	0.2032154		2748.066	0.252089		2748.066	0.3843143
	2749.994	0.1855428		2749.994	0.3374198		2749.994	0.2035089		2749.994	0.2525939		2749.994	0.3849201
	2751.923	0.1859447		2751.923	0.3378563		2751.923	0.2037791		2751.923	0.2530946		2751.923	0.3854431
	2753.851	0.1864346		2753.851	0.3383643		2753.851	0.2041739		2753.851	0.2537045		2753.851	0.38599
	2755.78	0.1870545		2755.78	0.339003		2755.78	0.2047074		2755.78	0.2544528		2755.78	0.3867013
	2757.708	0.1879106		2757.708	0.3397441		2757.708	0.2053641		2757.708	0.2553571		2757.708	0.3875564
	2759.637	0.1889954		2759.637	0.3405258		2759.637	0.2061098		2759.637	0.2564048		2759.637	0.3884104
	2761.565	0.1900678		2761.565	0.3412792		2761.565	0.2068229		2761.565	0.2574691		2761.565	0.3892615
	2763.494	0.1906979		2763.494	0.3418486		2763.494	0.2072714		2763.494	0.2581556		2763.494	0.3898976
	2765.422	0.1906467		2765.422	0.3421554		2765.422	0.2073551		2765.422	0.2582499		2765.422	0.3902259
	2767.351	0.1900977		2767.351	0.3422005		2767.351	0.2071781		2767.351	0.2579045		2767.351	0.3903559
	2769.279	0.189487		2769.279	0.3422593		2769.279	0.206969		2769.279	0.2574991		2769.279	0.3904064
	2771.208	0.1890934		2771.208	0.3423888		2771.208	0.2068333		2771.208	0.2572318		2771.208	0.3904803
	2773.136	0.188969		2773.136	0.3425942		2773.136	0.2068039		2773.136	0.25716		2773.136	0.3907279
	2775.064	0.1888809		2775.064	0.3427671		2775.064	0.206765		2775.064	0.2571412		2775.064	0.3910226
	2776.993	0.1887739		2776.993	0.342957		2776.993	0.2067393		2776.993	0.257124		2776.993	0.3912507
	2778.921	0.1887804		2778.921	0.3432017		2778.921	0.2068125		2778.921	0.2571646		2778.921	0.3914627
	2780.85	0.188921		2780.85	0.3435001		2780.85	0.2069876		2780.85	0.2572979		2780.85	0.3917691
	2782.778	0.1890763		2782.778	0.3437716		2782.778	0.2071638		2782.778	0.2574538		2782.778	0.3921087
	2784.707	0.1892443		2784.707	0.3440929		2784.707	0.2073564		2784.707	0.2576742		2784.707	0.39247
	2786.635	0.1894527		2786.635	0.3444675		2786.635	0.2075597		2786.635	0.2579248		2786.635	0.3927979
	2788.563	0.1897171		2788.563	0.3448376		2788.563	0.2077737		2788.563	0.2582334		2788.563	0.3931623
	2790.492	0.1899256		2790.492	0.3450935		2790.492	0.2079554		2790.492	0.2584909		2790.492	0.3935539
	2792.42	0.1900898		2792.42	0.3453577		2792.42	0.2081428		2792.42	0.2586869		2792.42	0.3939436
	2794.349	0.1902738		2794.349	0.3456596		2794.349	0.2083346		2794.349	0.2588986		2794.349	0.3942509
	2796.277	0.1905097		2796.277	0.3459862		2796.277	0.2085652		2796.277	0.2591874		2796.277	0.3945684
	2798.206	0.1907148		2798.206	0.346282		2798.206	0.2087697		2798.206	0.2594628		2798.206	0.39494
	2800.134	0.1931448		2800.134	0.346912		2800.134	0.2096697		2800.134	0.2598228		2800.134	0.39539
	2802.063	0.1944137		2802.063	0.3474885		2802.063	0.2102849		2802.063	0.2601816		2802.063	0.39588
	2803.991	0.1954526		2803.991	0.3479627		2803.991	0.2107909		2803.991	0.2606905		2803.991	0.3963007
	2805.92	0.1962605		2805.92	0.3483758		2805.92	0.2111782		2805.92	0.2609433		2805.92	0.3968152
	2807.848	0.1970973		2807.848	0.3488557		2807.848	0.2117691		2807.848	0.2614767		2807.848	0.3972958
	2809.777	0.1978341		2809.777	0.3494776		2809.777	0.2123009		2809.777	0.2618965		2809.777	0.3979444
	2811.705	0.198597		2811.705	0.3499829		2811.705	0.2127744		2811.705	0.2624748		2811.705	0.3985294
	2813.634	0.1996509		2813.634	0.3504551		2813.634	0.213479		2813.634	0.2630808		2813.634	0.3990429
	2815.562	0.200666		2815.562	0.3512213		2815.562	0.2141881		2815.562	0.2636631		2815.562	0.3997366
	2817.491	0.2020569		2817.491	0.3520319		2817.491	0.2150472		2817.491	0.2644128		2817.491	0.4005017
	2819.419	0.2036705		2819.419	0.3529068		2819.419	0.2162044		2819.419	0.2653687		2819.419	0.4014662
	2821.348	0.2055452		2821.348	0.353915		2821.348	0.217475		2821.348	0.2663502		2821.348	0.40244
	2823.276	0.2076277		2823.276	0.35497		2823.276	0.2187983		2823.276	0.267456		2823.276	0.4034478
	2825.205	0.2097495		2825.205	0.3560349		2825.205	0.220182		2825.205	0.268533		2825.205	0.4045833
	2827.133	0.2120817		2827.133	0.3570521		2827.133	0.2216239		2827.133	0.2696726		2827.133	0.4057114
	2829.062	0.2142338		2829.062	0.3581195		2829.062	0.2230289		2829.062	0.2707875		2829.062	0.4067839
	2830.99	0.216266		2830.99	0.359246		2830.99	0.2244506		2830.99	0.2719407		2830.99	0.4079156
	2832.918	0.2178828		2832.918	0.3602419		2832.918	0.2256489		2832.918	0.2729626		2832.918	0.4089983
	2834.847	0.2192541		2834.847	0.3610461		2834.847	0.2266084		2834.847	0.2739697		2834.847	0.4098661
	2836.775	0.2199235		2836.775	0.3618489		2836.775	0.2273822		2836.775	0.2746518		2836.775	0.4106622
	2838.704	0.2199384		2838.704	0.3621914		2838.704	0.2276614		2838.704	0.2752422		2838.704	0.4112146
	2840.632	0.219202		2840.632	0.3624876		2840.632	0.2275114		2840.632	0.2755661		2840.632	0.4116232
	2842.561	0.2178909		2842.561	0.3623901		2842.561	0.2270881		2842.561	0.2755059		2842.561	0.4117057
	2844.489	0.2156207		2844.489	0.3622338		2844.489	0.2262146		2844.489	0.2753774		2844.489	0.4116654
	2846.417	0.2128923		2846.417	0.3617538		2846.417	0.2250862		2846.417	0.2751264		2846.417	0.4115213
	2848.346	0.2096694		2848.346	0.3613369		2848.346	0.2236397		2848.346	0.2747876		2848.346	0.4113232
	2850.274	0.2058375		2850.274	0.360809		2850.274	0.2220929		2850.274	0.2743279		2850.274	0.4108706
	2852.203	0.2017325		2852.203	0.3599063		2852.203	0.2201051		2852.203	0.2734012		2852.203	0.4103476
	2854.131	0.1970297		2854.131	0.358851		2854.131	0.2177334		2854.131	0.2721557		2854.131	0.4094412
	2856.06	0.1923379		2856.06	0.3577398		2856.06	0.2152989		2856.06	0.2708456		2856.06	0.4085469
	2857.988	0.188037		2857.988	0.3565514		2857.988	0.2131106		2857.988	0.2695693		2857.988	0.4075925
	2859.917	0.1838932		2859.917	0.3555341		2859.917	0.2109176		2859.917	0.268329		2859.917	0.4067619
	2861.845	0.1804784		2861.845	0.3545977		2861.845	0.2090438		2861.845	0.2670762		2861.845	0.4060846
	2863.774	0.1778554		2863.774	0.353995		2863.774	0.2075218		2863.774	0.2662343		2863.774	0.4054451
	2865.702	0.1759619		2865.702	0.353465		2865.702	0.2064766		2865.702	0.2655925		2865.702	0.4051931
	2867.631	0.1750028		2867.631	0.3532996		2867.631	0.2057903		2867.631	0.2653756		2867.631	0.4051477
	2869.559	0.1749707		2869.559	0.3535026		2869.559	0.2057402		2869.559	0.265238		2869.559	0.4054782
	2871.488	0.1756735		2871.488	0.3539257		2871.488	0.2060836		2871.488	0.2655053		2871.488	0.4059039
	2873.416	0.1772191		2873.416	0.3546025		2873.416	0.2068015		2873.416	0.2661554		2873.416	0.4067322
	2875.345	0.1793492		2875.345	0.355573		2875.345	0.2079708		2875.345	0.2670044		2875.345	0.4076572
	2877.273	0.1822731		2877.273	0.3567085		2877.273	0.2095557		2877.273	0.2679915		2877.273	0.4087719
	2879.202	0.1855624		2879.202	0.3581041		2879.202	0.2112479		2879.202	0.2694516		2879.202	0.4101878
	2881.13	0.189151		2881.13	0.359587		2881.13	0.213196		2881.13	0.2708143		2881.13	0.4115486
	2883.059	0.1929421		2883.059	0.3612394		2883.059	0.2154473		2883.059	0.2724819		2883.059	0.4132117
	2884.987	0.1970161		2884.987	0.3630234		2884.987	0.2177722		2884.987	0.2742083		2884.987	0.4149035
	2886.916	0.2010038		2886.916	0.3646773		2886.916	0.2200977		2886.916	0.2761291		2886.916	0.4166237
	2888.844	0.2049408		2888.844	0.3665479		2888.844	0.2225326		2888.844	0.2779846		2888.844	0.4184065
	2890.772	0.2086584		2890.772	0.3684434		2890.772	0.2250156		2890.772	0.2799171		2890.772	0.4202486
	2892.701	0.2124108		2892.701	0.3701992		2892.701	0.2273933		2892.701	0.2818396		2892.701	0.422015
	2894.629	0.2158899		2894.629	0.3720196		2894.629	0.229706		2894.629	0.2837637		2894.629	0.4238054
	2896.558	0.2189807		2896.558	0.3735874		2896.558	0.2318417		2896.558	0.2854734		2896.558	0.4254372
	2898.486	0.2218019		2898.486	0.3752492		2898.486	0.2338356		2898.486	0.287166		2898.486	0.4270151
	2900.415	0.2243937		2900.415	0.3766056		2900.415	0.2356459		2900.415	0.2886988		2900.415	0.4284644
	2902.343	0.2264993		2902.343	0.3779723		2902.343	0.2371068		2902.343	0.2900283		2902.343	0.4297566
	2904.271	0.2280931		2904.271	0.3790017		2904.271	0.2384468		2904.271	0.2910579		2904.271	0.430815
	2906.2	0.2292273		2906.2	0.3799304		2906.2	0.2392703		2906.2	0.2919974		2906.2	0.4317272
	2908.128	0.2301427		2908.128	0.3805355		2908.128	0.2398453		2908.128	0.2925983		2908.128	0.4324844
	2910.057	0.2303232		2910.057	0.3809824		2910.057	0.2402132		2910.057	0.2930777		2910.057	0.4329304
	2911.985	0.2300774		2911.985	0.3811984		2911.985	0.2400841		2911.985	0.2932313		2911.985	0.4332246
	2913.914	0.2294739		2913.914	0.3812409		2913.914	0.2396739		2913.914	0.2933445		2913.914	0.4334106
	2915.842	0.2286284		2915.842	0.381348		2915.842	0.239039		2915.842	0.2932138		2915.842	0.4333726
	2917.771	0.2273142		2917.771	0.3810666		2917.771	0.2381439		2917.771	0.2929337		2917.771	0.433346
	2919.699	0.2254892		2919.699	0.3807138		2919.699	0.2368766		2919.699	0.2923216		2919.699	0.4330326
	2921.628	0.2231878		2921.628	0.3801089		2921.628	0.2352616		2921.628	0.291456		2921.628	0.4326394
	2923.556	0.220755		2923.556	0.3792989		2923.556	0.2334921		2923.556	0.2903527		2923.556	0.4320379
	2925.485	0.2181346		2925.485	0.3784275		2925.485	0.2316845		2925.485	0.289145		2925.485	0.4313046
	2927.413	0.2153262		2927.413	0.3775352		2927.413	0.2297675		2927.413	0.2879493		2927.413	0.4305385
	2929.342	0.2127463		2929.342	0.3765862		2929.342	0.227887		2929.342	0.2868217		2929.342	0.4298609
	2931.27	0.2103221		2931.27	0.3757701		2931.27	0.2263241		2931.27	0.2856301		2931.27	0.4291482
	2933.199	0.2082295		2933.199	0.3751213		2933.199	0.224781		2933.199	0.2847987		2933.199	0.4287032
	2935.127	0.2065596		2935.127	0.3745932		2935.127	0.2235844		2935.127	0.2840953		2935.127	0.4283632
	2937.056	0.2051424		2937.056	0.3742868		2937.056	0.2226425		2937.056	0.2835641		2937.056	0.4282801
	2938.984	0.2042564		2938.984	0.3740414		2938.984	0.2221189		2938.984	0.2832993		2938.984	0.4282689
	2940.913	0.2035678		2940.913	0.3741084		2940.913	0.2216844		2940.913	0.2832414		2940.913	0.4284436
	2942.841	0.2032856		2942.841	0.3742297		2942.841	0.2214919		2942.841	0.2834468		2942.841	0.4288811
	2944.77	0.2032807		2944.77	0.3745283		2944.77	0.2217311		2944.77	0.2836765		2944.77	0.4292434
	2946.698	0.2035258		2946.698	0.3749539		2946.698	0.2221255		2946.698	0.2841674		2946.698	0.4299441
	2948.626	0.2040815		2948.626	0.3755242		2948.626	0.2227016		2948.626	0.2847095		2948.626	0.43062
	2950.555	0.204686		2950.555	0.3763263		2950.555	0.2232794		2950.555	0.2854109		2950.555	0.4314098
	2952.483	0.2051958		2952.483	0.3771185		2952.483	0.2240097		2952.483	0.286167		2952.483	0.43234
	2954.412	0.2058016		2954.412	0.3777787		2954.412	0.2245739		2954.412	0.2869042		2954.412	0.4332101
	2956.34	0.2063515		2956.34	0.3786599		2956.34	0.2252171		2956.34	0.2877659		2956.34	0.4339422
	2958.269	0.20671		2958.269	0.3793508		2958.269	0.2256733		2958.269	0.2883542		2958.269	0.4347941
	2960.197	0.2069255		2960.197	0.3798058		2960.197	0.2261456		2960.197	0.2890492		2960.197	0.4356932
	2962.126	0.2068625		2962.126	0.3804044		2962.126	0.2264688		2962.126	0.2894958		2962.126	0.436305
	2964.054	0.2066034		2964.054	0.3808374		2964.054	0.2265779		2964.054	0.2899922		2964.054	0.4368016
	2965.983	0.2063512		2965.983	0.3811705		2965.983	0.2266308		2965.983	0.2902691		2965.983	0.4372566
	2967.911	0.2060024		2967.911	0.3815043		2967.911	0.226655		2967.911	0.2906395		2967.911	0.437789
	2969.84	0.2056995		2969.84	0.3819388		2969.84	0.2265699		2969.84	0.290957		2969.84	0.4382875
	2971.768	0.205372		2971.768	0.3821765		2971.768	0.2266213		2971.768	0.2911787		2971.768	0.4386432
	2973.697	0.205157		2973.697	0.3824137		2973.697	0.2266352		2973.697	0.2916687		2973.697	0.4392696
	2975.625	0.2050434		2975.625	0.3828069		2975.625	0.2267624		2975.625	0.2920088		2975.625	0.4397453
	2977.553	0.2051934		2977.553	0.3833708		2977.553	0.2269722		2977.553	0.2926873		2977.553	0.4404583
	2979.482	0.205566		2979.482	0.3839436		2979.482	0.2273578		2979.482	0.2932462		2979.482	0.4411633
	2981.41	0.2062637		2981.41	0.3846677		2981.41	0.2277662		2981.41	0.2939786		2981.41	0.4419277
	2983.339	0.2070401		2983.339	0.385429		2983.339	0.2284446		2983.339	0.294936		2983.339	0.4429332
	2985.267	0.2082446		2985.267	0.3865319		2985.267	0.2291496		2985.267	0.2958653		2985.267	0.4440467
	2987.196	0.2095326		2987.196	0.3875208		2987.196	0.2300407		2987.196	0.2969066		2987.196	0.4450651
	2989.124	0.2108231		2989.124	0.3884759		2989.124	0.2308479		2989.124	0.2980632		2989.124	0.4461686
	2991.053	0.2121956		2991.053	0.389444		2991.053	0.2317049		2991.053	0.299144		2991.053	0.4473526
	2992.981	0.2137541		2992.981	0.3904216		2992.981	0.2325743		2992.981	0.3001938		2992.981	0.4485105
	2994.91	0.215392		2994.91	0.3914861		2994.91	0.2335492		2994.91	0.3013678		2994.91	0.4494498
	2996.838	0.2169364		2996.838	0.3925115		2996.838	0.2346627		2996.838	0.3024235		2996.838	0.4507535
	2998.767	0.2184759		2998.767	0.3935891		2998.767	0.2355148		2998.767	0.3035431		2998.767	0.4518365
	3000.695	0.219977		3000.695	0.3947518		3000.695	0.2366034		3000.695	0.3045294		3000.695	0.4528154
	3002.624	0.2227116		3002.624	0.3970218		3002.624	0.2391541		3002.624	0.3071638		3002.624	0.4554242
	3004.552	0.2231392		3004.552	0.3977488		3004.552	0.2395281		3004.552	0.3078761		3004.552	0.4562941
	3006.48	0.2235548		3006.48	0.3983711		3006.48	0.2399114		3006.48	0.3086064		3006.48	0.4571624
	3008.409	0.2239098		3008.409	0.3989264		3008.409	0.2403211		3008.409	0.3092863		3008.409	0.4579901
	3010.337	0.2242222		3010.337	0.3995111		3010.337	0.2407122		3010.337	0.3099234		3010.337	0.4587476
	3012.266	0.2246477		3012.266	0.4002178		3012.266	0.2411162		3012.266	0.3106436		3012.266	0.4595632
	3014.194	0.2251307		3014.194	0.4009449		3014.194	0.2414774		3014.194	0.3113184		3014.194	0.4603831
	3016.123	0.2256104		3016.123	0.4017233		3016.123	0.2418725		3016.123	0.3120458		3016.123	0.4612176
	3018.051	0.2260569		3018.051	0.4025057		3018.051	0.2423027		3018.051	0.3128888		3018.051	0.4621746
	3019.98	0.2265742		3019.98	0.4033337		3019.98	0.242793		3019.98	0.3137546		3019.98	0.4631569
	3021.908	0.2270791		3021.908	0.4040798		3021.908	0.2432842		3021.908	0.3145564		3021.908	0.4641339
	3023.837	0.2275425		3023.837	0.4047901		3023.837	0.2437501		3023.837	0.315338		3023.837	0.4651223
	3025.765	0.2280339		3025.765	0.4056074		3025.765	0.2441593		3025.765	0.3161709		3025.765	0.4661122
	3027.694	0.2285181		3027.694	0.4064446		3027.694	0.2445615		3027.694	0.3170226		3027.694	0.467092
	3029.622	0.2289217		3029.622	0.4070984		3029.622	0.2449366		3029.622	0.3176478		3029.622	0.4678127
	3031.551	0.2293807		3031.551	0.4078606		3031.551	0.2454392		3031.551	0.3184649		3031.551	0.4687914
	3033.479	0.229868		3033.479	0.4086719		3033.479	0.2459589		3033.479	0.3193795		3033.479	0.4698995
	3035.407	0.230454		3035.407	0.4095612		3035.407	0.2465039		3035.407	0.3203389		3035.407	0.4709724
	3037.336	0.2310068		3037.336	0.4103824		3037.336	0.2469582		3037.336	0.3213324		3037.336	0.4721083
	3039.264	0.2314553		3039.264	0.4111155		3039.264	0.2473557		3039.264	0.3222552		3039.264	0.4732137
	3041.193	0.2319169		3041.193	0.4119165		3041.193	0.2477849		3041.193	0.3231044		3041.193	0.4742308
	3043.121	0.2324967		3043.121	0.4128397		3043.121	0.2483169		3043.121	0.3239856		3043.121	0.4752562
	3045.05	0.2330554		3045.05	0.4137123		3045.05	0.2488772		3045.05	0.324873		3045.05	0.4762675
	3046.978	0.2335955		3046.978	0.4146242		3046.978	0.2494248		3046.978	0.3257483		3046.978	0.4772631
	3048.907	0.2341055		3048.907	0.4154906		3048.907	0.2498987		3048.907	0.3266972		3048.907	0.4783833
	3050.835	0.2346885		3050.835	0.4163858		3050.835	0.2503601		3050.835	0.3276881		3050.835	0.4795645
	3052.764	0.2352671		3052.764	0.4172868		3052.764	0.2508093		3052.764	0.3286145		3052.764	0.4806315
	3054.692	0.2358002		3054.692	0.4182174		3054.692	0.2513107		3054.692	0.3295196		3054.692	0.481684
	3056.621	0.2363816		3056.621	0.4191708		3056.621	0.2519051		3056.621	0.3305371		3056.621	0.4828646
	3058.549	0.2370272		3058.549	0.420141		3058.549	0.2525451		3058.549	0.3316869		3058.549	0.4842053
	3060.478	0.2375882		3060.478	0.4210748		3060.478	0.2530782		3060.478	0.33273		3060.478	0.4854613
	3062.406	0.2381218		3062.406	0.4220282		3062.406	0.2535619		3062.406	0.3336731		3062.406	0.4865621
	3064.334	0.238661		3064.334	0.4228755		3064.334	0.2540168		3064.334	0.3346166		3064.334	0.4876328
	3066.263	0.2392566		3066.263	0.4238068		3066.263	0.2545471		3066.263	0.335732		3066.263	0.4889006
	3068.191	0.239888		3068.191	0.4248403		3068.191	0.2551522		3068.191	0.3368457		3068.191	0.4901366
	3070.12	0.2405466		3070.12	0.4259288		3070.12	0.2558094		3070.12	0.3379967		3070.12	0.4914636
	3072.048	0.2411637		3072.048	0.4269446		3072.048	0.2564067		3072.048	0.3391582		3072.048	0.4927898
	3073.977	0.2417783		3073.977	0.4279074		3073.977	0.2569452		3073.977	0.3403814		3073.977	0.4941658
	3075.905	0.2423394		3075.905	0.4288217		3075.905	0.2573991		3075.905	0.3414906		3075.905	0.495474
	3077.834	0.2429613		3077.834	0.4298729		3077.834	0.2579363		3077.834	0.3425601		3077.834	0.4967183
	3079.762	0.243628		3079.762	0.4309144		3079.762	0.2585506		3079.762	0.3436614		3079.762	0.4979257
	3081.691	0.2443229		3081.691	0.4319832		3081.691	0.2592317		3081.691	0.3449341		3081.691	0.499364
	3083.619	0.2449747		3083.619	0.4330924		3083.619	0.2598724		3083.619	0.3461502		3083.619	0.5007953
	3085.548	0.245666		3085.548	0.4342992		3085.548	0.2605149		3085.548	0.3473678		3085.548	0.5021887
	3087.476	0.2463714		3087.476	0.4354174		3087.476	0.2611024		3087.476	0.348674		3087.476	0.5036551
	3089.405	0.2470658		3089.405	0.436543		3089.405	0.2617037		3089.405	0.350011		3089.405	0.5051702
	3091.333	0.2478184		3091.333	0.4377655		3091.333	0.2623507		3091.333	0.3512725		3091.333	0.5066241
	3093.261	0.2486416		3093.261	0.4390822		3093.261	0.2631003		3093.261	0.3525361		3093.261	0.5081282
	3095.19	0.249358		3095.19	0.4402845		3095.19	0.2638195		3095.19	0.3538141		3095.19	0.509602
	3097.118	0.2500412		3097.118	0.44148		3097.118	0.2644984		3097.118	0.3552944		3097.118	0.5112002
	3099.047	0.2507198		3099.047	0.4426454		3099.047	0.265074		3099.047	0.3565785		3099.047	0.5126024
