# Supplementary material for: Harnessing spin and orbital angular momentum light for optimal algae growth
Source: Sci Rep. 2024 Apr 12;14:8564. doi: 10.1038/s41598-024-56203-1 (PMC11014974; doi:10.1038/s41598-024-56203-1)
Supplement: Supplementary file 5 — Supplementary Information 5. [file 41598_2024_56203_MOESM5_ESM.csv]

Types of biological macromolecules	protein	polysaccharide	lipid
Content proportion(%)
LED	56.183%	15.696%	28.121%
LCP	76.589%	16.859%	6.552%
RCP	60.249%	22.138%	17.613%
m=+32 vortex light	78.884%	14.801%	6.315%
m=-32 vortex light	80.417%	14.773%	4.810%
